# Supplementary material for: Multi-omics systems toxicology study of mouse lung assessing the effects of aerosols from two heat-not-burn tobacco products and cigarette smoke
Source: Comput Struct Biotechnol J. 2020 Apr 25;18:1056–73. doi: 10.1016/j.csbj.2020.04.011 (PMC7218232; doi:10.1016/j.csbj.2020.04.011)
Supplement: Supplementary data 2 [file mmc2.xlsx]

## Sheet: MRNA
nodeLabel	foldChange	t	df	p.value	adj.p.value	contrast
Abcg1	0.710369	6.09735	20.467	5.29892e-06	0.000220974	3R4F 3m
Acadm	-0.233071	-3.57012	20.467	0.00186368	0.019784	3R4F 3m
Aco1	0.460975	5.89393	20.467	8.33722e-06	0.000315316	3R4F 3m
Acp2	0.55977	9.95471	20.467	2.71357e-09	3.95119e-07	3R4F 3m
Acp5	1.34047	11.683	20.467	1.63943e-10	3.72023e-08	3R4F 3m
Actc1	-0.540379	-4.29066	20.467	0.000340822	0.0055708	3R4F 3m
Actg2	-0.755803	-5.37245	20.467	2.7218e-05	0.000818555	3R4F 3m
Acta2	-0.420647	-4.86523	20.467	8.82046e-05	0.00203593	3R4F 3m
Acvrl1	-0.55103	-4.42654	20.467	0.000247284	0.00445902	3R4F 3m
Aspa	-0.295192	-4.55841	20.467	0.00018122	0.00348728	3R4F 3m
Adam8	1.22271	9.36261	20.467	7.66893e-09	9.71009e-07	3R4F 3m
Adamts1	-0.505736	-3.10466	20.467	0.00547934	0.0437285	3R4F 3m
Adcy7	0.353788	3.68809	20.467	0.00141311	0.016191	3R4F 3m
Adcy9	-0.435191	-3.63722	20.467	0.00159243	0.0176327	3R4F 3m
Plin2	1.05884	10.7945	20.467	6.66511e-10	1.14176e-07	3R4F 3m
Adm	-0.609816	-3.36256	20.467	0.00302413	0.0284548	3R4F 3m
Gpr182	-0.394093	-3.04275	20.467	0.00631022	0.0483802	3R4F 3m
Adora1	0.278792	4.17076	20.467	0.000452471	0.00690483	3R4F 3m
Adora2b	0.524281	5.49112	20.467	2.07412e-05	0.000660129	3R4F 3m
Adra1a	-0.434882	-4.59819	20.467	0.000165022	0.00324326	3R4F 3m
Adrb3	-0.32775	-4.3815	20.467	0.00027502	0.00481024	3R4F 3m
Adsl	-0.304342	-4.3021	20.467	0.000331736	0.00549946	3R4F 3m
Aga	0.225533	3.0939	20.467	0.00561571	0.04446	3R4F 3m
Angpt1	-0.540843	-4.48819	20.467	0.000213824	0.00398309	3R4F 3m
Angpt2	-0.382811	-3.94809	20.467	0.000765756	0.0103082	3R4F 3m
Agrp	0.61459	5.01326	20.467	6.24508e-05	0.0015478	3R4F 3m
Gla	0.902132	6.31031	20.467	3.31483e-06	0.000150441	3R4F 3m
Agtr1a	-0.7075	-5.75985	20.467	1.12696e-05	0.000401864	3R4F 3m
Ahrr	0.403916	6.94259	20.467	8.51959e-07	4.87494e-05	3R4F 3m
Aif1	1.13329	7.34808	20.467	3.66526e-07	2.50169e-05	3R4F 3m
Alas1	0.381623	3.1481	20.467	0.0049607	0.0407573	3R4F 3m
Alas2	1.16771	3.85351	20.467	0.000957232	0.0120933	3R4F 3m
Aldoc	0.990339	11.9236	20.467	1.13676e-10	2.79754e-08	3R4F 3m
Alox5	0.70252	6.58614	20.467	1.82085e-06	8.96216e-05	3R4F 3m
Alox5ap	0.792285	8.48207	20.467	3.89488e-08	3.82332e-06	3R4F 3m
Mat1a	0.508661	3.84381	20.467	0.00097938	0.0122825	3R4F 3m
Anp32a	-0.364523	-5.07952	20.467	5.35353e-05	0.00139349	3R4F 3m
Anxa4	0.46579	6.35482	20.467	3.00739e-06	0.000137922	3R4F 3m
Anxa8	-0.474501	-3.08891	20.467	0.00568004	0.044888	3R4F 3m
Aoc3	-0.487634	-3.54696	20.467	0.00196748	0.0205609	3R4F 3m
Aox1	-0.509437	-3.74497	20.467	0.00123616	0.0145797	3R4F 3m
Fabp4	0.950662	6.11175	20.467	5.13255e-06	0.000216621	3R4F 3m
Speg	0.27976	4.84363	20.467	9.27751e-05	0.00211903	3R4F 3m
Apex1	0.262504	3.79328	20.467	0.00110325	0.0133962	3R4F 3m
Birc3	0.422058	5.48835	20.467	2.08728e-05	0.000661666	3R4F 3m
Birc5	0.898155	4.30432	20.467	0.00033	0.00547588	3R4F 3m
Apobec2	-0.36292	-3.14846	20.467	0.00495666	0.0407566	3R4F 3m
Aprt	0.339592	5.04211	20.467	5.83965e-05	0.0014802	3R4F 3m
Aqp1	-0.341286	-6.90109	20.467	9.29929e-07	5.24722e-05	3R4F 3m
Arg1	-0.527594	-5.81923	20.467	9.85901e-06	0.000362666	3R4F 3m
Arg2	1.01896	7.12483	20.467	5.81575e-07	3.6035e-05	3R4F 3m
Rhob	-0.309668	-3.06707	20.467	0.00597026	0.0465351	3R4F 3m
Arhgap5	-0.355757	-3.18869	20.467	0.00451933	0.0381295	3R4F 3m
Arnt2	0.535746	9.09608	20.467	1.2413e-08	1.50619e-06	3R4F 3m
Arntl	-1.11201	-3.71332	20.467	0.00133172	0.0154203	3R4F 3m
Arvcf	-0.243105	-4.02612	20.467	0.000636856	0.00899579	3R4F 3m
Asgr1	-1.04844	-8.56036	20.467	3.35736e-08	3.36786e-06	3R4F 3m
Atp6v1a	0.440687	6.66318	20.467	1.543e-06	7.95306e-05	3R4F 3m
Atp6v1b2	0.561642	7.48919	20.467	2.74713e-07	1.95921e-05	3R4F 3m
Atp6v0d1	0.507908	7.27085	20.467	4.29669e-07	2.84379e-05	3R4F 3m
Atp6v1e1	0.307138	5.40245	20.467	2.54076e-05	0.000773428	3R4F 3m
Atp6v0e	0.454038	5.69329	20.467	1.30982e-05	0.000452304	3R4F 3m
Atp6v0a1	0.396285	6.56326	20.467	1.91294e-06	9.3627e-05	3R4F 3m
Atp10a	0.619659	7.00006	20.467	7.54958e-07	4.46596e-05	3R4F 3m
Atpif1	0.574974	5.02868	20.467	6.02494e-05	0.00150606	3R4F 3m
Slc7a2	0.649444	8.19391	20.467	6.7742e-08	5.88883e-06	3R4F 3m
Akr1b7	-0.391557	-4.22395	20.467	0.000399013	0.00629806	3R4F 3m
Bcan	-0.331544	-4.03607	20.467	0.000622071	0.00885855	3R4F 3m
Bcap29	0.364013	4.45977	20.467	0.000228641	0.0042009	3R4F 3m
Bcl2l2	-0.298668	-3.14855	20.467	0.00495556	0.0407566	3R4F 3m
Bcl3	0.566867	3.85163	20.467	0.000961488	0.0121117	3R4F 3m
Bdnf	-0.379308	-3.61572	20.467	0.0016748	0.0183587	3R4F 3m
Bex2	-0.695747	-3.77365	20.467	0.00115547	0.0138578	3R4F 3m
Glb1	0.600672	6.70635	20.467	1.40677e-06	7.42612e-05	3R4F 3m
Fabp7	0.51976	3.85877	20.467	0.000945444	0.0120144	3R4F 3m
Blk	-0.391226	-3.55667	20.467	0.00192329	0.0202079	3R4F 3m
Cxcr5	-0.576965	-3.25813	20.467	0.00385128	0.0339521	3R4F 3m
Bmp5	-0.24496	-3.62589	20.467	0.00163531	0.0180162	3R4F 3m
Bmp8a	0.430927	3.87645	20.467	0.00090682	0.0116421	3R4F 3m
Bnip2	-0.239625	-4.23123	20.467	0.000392208	0.00623413	3R4F 3m
Bst1	1.18312	6.52188	20.467	2.09175e-06	0.000100686	3R4F 3m
Brca1	0.299484	4.63946	20.467	0.000149759	0.00302165	3R4F 3m
Chic1	-0.352482	-3.22697	20.467	0.00413824	0.0356446	3R4F 3m
Btg2	-0.742921	-3.11994	20.467	0.00529125	0.042704	3R4F 3m
Btk	0.45421	5.26455	20.467	3.48886e-05	0.0010043	3R4F 3m
Bub1b	0.440191	3.86883	20.467	0.000923264	0.0118279	3R4F 3m
C1qa	1.29384	3.94332	20.467	0.000774424	0.0103617	3R4F 3m
C1qb	2.13603	12.9149	20.467	2.66362e-11	8.0244e-09	3R4F 3m
C1qc	1.70275	13.3969	20.467	1.35734e-11	4.56092e-09	3R4F 3m
C2	0.725825	4.83633	20.467	9.43729e-05	0.00214432	3R4F 3m
C3	1.5251	16.3656	20.467	3.15868e-13	2.17215e-10	3R4F 3m
C3ar1	1.57323	10.3477	20.467	1.39305e-09	2.19285e-07	3R4F 3m
C6	0.807157	5.21928	20.467	3.87313e-05	0.0010933	3R4F 3m
Cacnb3	0.599446	4.91297	20.467	7.88966e-05	0.00186532	3R4F 3m
S100g	0.359133	4.08422	20.467	0.000555162	0.00807017	3R4F 3m
Calr	0.400036	4.31076	20.467	0.000325024	0.00542806	3R4F 3m
Car8	0.476812	4.21532	20.467	0.00040724	0.00639327	3R4F 3m
Capg	1.20522	11.3973	20.467	2.55088e-10	5.30614e-08	3R4F 3m
Capn7	0.195538	3.09607	20.467	0.00558794	0.0442602	3R4F 3m
Car2	-0.234249	-3.23185	20.467	0.00409194	0.0354184	3R4F 3m
Car6	0.410173	5.48771	20.467	2.09031e-05	0.000661666	3R4F 3m
Casp4	0.659527	4.26211	20.467	0.000364606	0.00592078	3R4F 3m
Casp6	-0.294089	-4.24964	20.467	0.000375509	0.00601951	3R4F 3m
Casp7	-0.331333	-5.13967	20.467	4.65644e-05	0.0012498	3R4F 3m
Ctnnd1	-0.312211	-5.21174	20.467	3.94113e-05	0.00110713	3R4F 3m
Cav1	-0.216745	-4.35156	20.467	0.000295162	0.00505128	3R4F 3m
Cav2	-0.271684	-5.02928	20.467	6.01653e-05	0.00150606	3R4F 3m
Runx1t1	-0.287961	-3.358	20.467	0.00305632	0.0286959	3R4F 3m
Runx3	0.199088	3.15712	20.467	0.0048592	0.0401821	3R4F 3m
Ccna2	0.568616	3.36592	20.467	0.00300064	0.028323	3R4F 3m
Ccne1	0.535847	6.25976	20.467	3.70338e-06	0.000163821	3R4F 3m
Ccne2	0.713188	4.92655	20.467	7.64342e-05	0.00182201	3R4F 3m
Ccnf	0.383818	4.64781	20.467	0.000146846	0.00297662	3R4F 3m
Cd14	1.46395	17.9643	20.467	5.27968e-14	5.47041e-11	3R4F 3m
Cd19	-0.510901	-3.45002	20.467	0.00246744	0.0244269	3R4F 3m
Cd2	0.371142	3.68201	20.467	0.00143344	0.016348	3R4F 3m
Ms4a1	-0.634734	-3.78575	20.467	0.001123	0.0135887	3R4F 3m
Cd2ap	-0.368458	-4.35311	20.467	0.000294088	0.00503784	3R4F 3m
Cd33	1.0844	10.7835	20.467	6.78553e-10	1.1511e-07	3R4F 3m
Cd36	-0.444113	-5.58629	20.467	1.66964e-05	0.000550445	3R4F 3m
Scarb2	0.350628	4.99461	20.467	6.52205e-05	0.00160281	3R4F 3m
Cd38	-0.288811	-3.18616	20.467	0.00454571	0.0382567	3R4F 3m
Cd44	0.705506	10.3842	20.467	1.31052e-09	2.09315e-07	3R4F 3m
Cd48	0.479466	3.2445	20.467	0.00397436	0.0346527	3R4F 3m
Cd53	0.53023	3.26631	20.467	0.00377918	0.0334687	3R4F 3m
Cd68	2.63161	15.3867	20.467	1.01934e-12	5.39725e-10	3R4F 3m
Cd72	0.50098	3.24032	20.467	0.00401281	0.0349009	3R4F 3m
Cd80	0.394658	5.46274	20.467	2.2131e-05	0.000693255	3R4F 3m
Cd81	-0.189911	-4.02918	20.467	0.00063228	0.00894059	3R4F 3m
Cd83	0.967936	8.52802	20.467	3.56942e-08	3.54367e-06	3R4F 3m
Cd84	0.684544	7.33738	20.467	3.7467e-07	2.5378e-05	3R4F 3m
Cd86	0.86456	7.33731	20.467	3.74722e-07	2.5378e-05	3R4F 3m
Cd8b1	-0.432993	-3.80136	20.467	0.00108246	0.0132265	3R4F 3m
Cd9	0.261349	4.26473	20.467	0.000362355	0.0058897	3R4F 3m
Cdk1	0.515065	3.53615	20.467	0.0020179	0.0209375	3R4F 3m
Cdc45	0.427067	4.25885	20.467	0.000367425	0.00594997	3R4F 3m
Cdh13	-0.702945	-5.15701	20.467	4.47305e-05	0.00122113	3R4F 3m
Cdh16	-0.385416	-3.33106	20.467	0.00325343	0.0300461	3R4F 3m
Cdh5	-0.787903	-3.66446	20.467	0.00149377	0.0168283	3R4F 3m
Cdk2	0.3508	3.39963	20.467	0.00277457	0.0265644	3R4F 3m
Cdkn1b	-0.339946	-3.81424	20.467	0.00105008	0.0128759	3R4F 3m
Cdkn1c	-0.416106	-3.89838	20.467	0.000861085	0.0112282	3R4F 3m
Cdkn2a	0.365239	3.79346	20.467	0.0011028	0.0133962	3R4F 3m
Cdkn2c	-0.372431	-3.75259	20.467	0.0012142	0.0144095	3R4F 3m
Cfi	0.38204	3.92373	20.467	0.000811087	0.0107609	3R4F 3m
Cftr	0.434857	4.13868	20.467	0.00048811	0.00730827	3R4F 3m
Ch25h	2.42507	16.2662	20.467	3.54785e-13	2.29598e-10	3R4F 3m
Chek1	0.324718	3.55527	20.467	0.00192961	0.0202499	3R4F 3m
Chil1	1.54314	16.0041	20.467	4.83393e-13	2.91253e-10	3R4F 3m
Chil3	1.57189	9.62332	20.467	4.82861e-09	6.74962e-07	3R4F 3m
Chl1	0.265051	4.05825	20.467	0.000590304	0.0084892	3R4F 3m
Cidea	-0.392348	-3.07652	20.467	0.00584301	0.0459473	3R4F 3m
Cideb	0.565292	5.14127	20.467	4.63911e-05	0.00124706	3R4F 3m
Socs3	0.640883	5.35088	20.467	2.86005e-05	0.000848449	3R4F 3m
Cldn5	-0.458115	-4.6544	20.467	0.00014459	0.00294131	3R4F 3m
Tpp1	0.406485	6.23111	20.467	3.94404e-06	0.000171428	3R4F 3m
Clock	-0.373514	-3.20426	20.467	0.00436041	0.0371294	3R4F 3m
Clta	0.360774	4.96456	20.467	6.99501e-05	0.00169285	3R4F 3m
Clu	0.36456	5.25012	20.467	3.60689e-05	0.00103486	3R4F 3m
Ccr1	1.43577	8.72235	20.467	2.47545e-08	2.52945e-06	3R4F 3m
Ccr5	0.454562	5.77875	20.467	1.07994e-05	0.000387471	3R4F 3m
Cnbp	-0.219441	-3.44463	20.467	0.00249861	0.0246178	3R4F 3m
Cnn1	-1.09725	-4.87676	20.467	8.5859e-05	0.00199232	3R4F 3m
Coil	-0.188819	-3.1861	20.467	0.00454639	0.0382567	3R4F 3m
Col13a1	-0.553427	-3.41504	20.467	0.00267689	0.0258988	3R4F 3m
Col3a1	0.557953	3.11789	20.467	0.00531609	0.0428511	3R4F 3m
Col4a3	-0.41164	-4.96464	20.467	6.99376e-05	0.00169285	3R4F 3m
Col4a4	-0.229262	-3.18939	20.467	0.00451206	0.038105	3R4F 3m
Coq7	0.378264	5.08788	20.467	5.25064e-05	0.00137137	3R4F 3m
Cox5a	0.405888	5.38993	20.467	2.61477e-05	0.000793192	3R4F 3m
Cox6c	0.166401	3.30753	20.467	0.00343563	0.0311769	3R4F 3m
Cp	0.591646	8.84502	20.467	1.96974e-08	2.17831e-06	3R4F 3m
Cpe	-0.350447	-3.11557	20.467	0.00534438	0.042895	3R4F 3m
Cpeb1	0.499068	3.82864	20.467	0.00101504	0.0125697	3R4F 3m
Cpox	0.304895	3.9261	20.467	0.000806565	0.0107091	3R4F 3m
Crabp1	-0.234625	-3.354	20.467	0.00308488	0.0288864	3R4F 3m
Crat	0.235781	3.79098	20.467	0.00110924	0.0134596	3R4F 3m
Cry1	0.628966	4.37825	20.467	0.000277135	0.0048135	3R4F 3m
Csf1	0.385911	3.74755	20.467	0.00122869	0.0145256	3R4F 3m
Csf1r	0.507481	5.0457	20.467	5.79116e-05	0.00147251	3R4F 3m
Csf2	1.68166	12.71	20.467	3.56932e-11	1.02241e-08	3R4F 3m
Csf2ra	1.28717	8.50711	20.467	3.71386e-08	3.66623e-06	3R4F 3m
Csf2rb	1.7884	13.3223	20.467	1.50467e-11	4.88027e-09	3R4F 3m
Csf2rb2	1.7241	8.37585	20.467	4.77025e-08	4.43354e-06	3R4F 3m
Vcan	0.179046	3.17704	20.467	0.00464202	0.0388272	3R4F 3m
Csrp2	-0.373201	-4.02385	20.467	0.00064029	0.0090224	3R4F 3m
Csrp3	-0.657794	-3.70389	20.467	0.00136159	0.0156837	3R4F 3m
Cst8	-1.57127	-11.3054	20.467	2.94631e-10	5.98614e-08	3R4F 3m
Cstb	1.03814	18.6832	20.467	2.47166e-14	2.87916e-11	3R4F 3m
Ctsb	0.87163	10.0286	20.467	2.39049e-09	3.51732e-07	3R4F 3m
Ctsc	0.749036	10.3101	20.467	1.48353e-09	2.29395e-07	3R4F 3m
Ctsd	1.51694	13.4558	20.467	1.25182e-11	4.41986e-09	3R4F 3m
Ctsh	0.471486	5.4542	20.467	2.25675e-05	0.00070289	3R4F 3m
Ctsk	3.14037	27.33	20.467	1.37807e-17	8.02637e-14	3R4F 3m
Ctsl	0.351981	4.28938	20.467	0.000341855	0.00558245	3R4F 3m
Ctss	0.85515	8.47579	20.467	3.94164e-08	3.84761e-06	3R4F 3m
Cxadr	0.396419	3.34343	20.467	0.00316143	0.0293672	3R4F 3m
Cyba	1.04613	11.0967	20.467	4.09871e-10	7.86998e-08	3R4F 3m
Cybb	1.13424	8.73156	20.467	2.43318e-08	2.51568e-06	3R4F 3m
Cyp1b1	0.98411	10.0274	20.467	2.39547e-09	3.51732e-07	3R4F 3m
Cyp2b10	0.298139	3.34908	20.467	0.00312024	0.0291239	3R4F 3m
Cyp2f2	-0.300636	-4.35682	20.467	0.000291519	0.00500903	3R4F 3m
Cyp4b1	-0.449634	-5.59966	20.467	1.61965e-05	0.000535989	3R4F 3m
Cyp51	0.381002	3.75283	20.467	0.0012135	0.0144095	3R4F 3m
Cyp7b1	1.44737	11.4164	20.467	2.47589e-10	5.30614e-08	3R4F 3m
Cyp8b1	-0.20863	-3.22942	20.467	0.00411493	0.0355398	3R4F 3m
Dab2	0.831777	9.00496	20.467	1.46643e-08	1.72396e-06	3R4F 3m
Daf2	-0.181181	-3.22548	20.467	0.00415244	0.0357065	3R4F 3m
Dbi	0.336992	3.51678	20.467	0.00211136	0.0217394	3R4F 3m
Dclk1	0.381397	5.6205	20.467	1.54476e-05	0.000516939	3R4F 3m
Eci1	-0.241245	-3.95901	20.467	0.000746268	0.010144	3R4F 3m
Ddost	0.246812	3.53109	20.467	0.0020419	0.0211363	3R4F 3m
Ddx3x	-0.278781	-3.98384	20.467	0.00070376	0.00972079	3R4F 3m
Ackr1	0.346178	3.10401	20.467	0.00548751	0.0437285	3R4F 3m
Dhcr7	0.563492	4.54167	20.467	0.000188508	0.00361162	3R4F 3m
Dmd	-0.464069	-6.10424	20.467	5.21865e-06	0.000218544	3R4F 3m
Dnmt1	0.280185	3.34047	20.467	0.0031832	0.0295537	3R4F 3m
Trdmt1	-0.32861	-4.2057	20.467	0.000416606	0.0064922	3R4F 3m
Dnmt3a	0.294286	4.43927	20.467	0.000239971	0.0043496	3R4F 3m
Dnpep	0.258779	3.39219	20.467	0.00282298	0.0269541	3R4F 3m
Reep5	0.234921	3.55026	20.467	0.00195238	0.020452	3R4F 3m
Dpep1	-0.383941	-4.04952	20.467	0.000602598	0.00862342	3R4F 3m
Dpp4	-0.353593	-4.27982	20.467	0.000349665	0.00569935	3R4F 3m
Dtna	-0.516674	-3.32948	20.467	0.00326534	0.0300952	3R4F 3m
Dyrk1b	-0.221319	-3.06755	20.467	0.00596368	0.0465194	3R4F 3m
Ecm1	0.480155	5.05317	20.467	5.69144e-05	0.00145178	3R4F 3m
S1pr1	-0.619222	-3.94391	20.467	0.000773352	0.0103617	3R4F 3m
Edil3	-0.55442	-4.22697	20.467	0.000396178	0.00626475	3R4F 3m
Edn3	-0.415786	-4.53761	20.467	0.000190319	0.00364233	3R4F 3m
Ednra	-0.421812	-5.37751	20.467	2.69035e-05	0.000813297	3R4F 3m
Efnb1	-0.655179	-3.82078	20.467	0.00103404	0.0127237	3R4F 3m
Efnb2	-0.625576	-4.88188	20.467	8.48375e-05	0.00197386	3R4F 3m
Egr2	1.06155	8.90244	20.467	1.77108e-08	2.00949e-06	3R4F 3m
Ehf	0.825857	7.2921	20.467	4.11252e-07	2.75318e-05	3R4F 3m
Eif1a	0.264579	3.85475	20.467	0.000954447	0.0120822	3R4F 3m
Elf3	0.327561	4.297	20.467	0.000335759	0.00553325	3R4F 3m
Eln	-0.401199	-3.1305	20.467	0.00516489	0.041975	3R4F 3m
Emb	-0.247141	-3.58478	20.467	0.00180078	0.0192801	3R4F 3m
Emp3	0.462783	4.29753	20.467	0.000335336	0.00553325	3R4F 3m
Emr1	1.81617	8.84024	20.467	1.98729e-08	2.1839e-06	3R4F 3m
Enah	-0.359338	-3.14711	20.467	0.00497199	0.0407866	3R4F 3m
Eng	-0.66106	-6.27793	20.467	3.55857e-06	0.000159025	3R4F 3m
Epb4.1l1	0.239088	3.26081	20.467	0.0038275	0.0337938	3R4F 3m
Epb4.1l2	-0.528441	-3.96877	20.467	0.00072925	0.00997822	3R4F 3m
Epha1	-0.334175	-4.48696	20.467	0.000214445	0.0039904	3R4F 3m
Nr2f1	-0.434518	-4.6761	20.467	0.000137401	0.00282449	3R4F 3m
Erg	-0.499966	-3.09844	20.467	0.00555785	0.0441265	3R4F 3m
Fgd6	0.270726	3.05747	20.467	0.00610223	0.0471998	3R4F 3m
Etv6	0.246531	3.42164	20.467	0.00263607	0.0256316	3R4F 3m
Mpzl2	0.314292	4.01728	20.467	0.000650301	0.00914136	3R4F 3m
Evi2a	0.687739	6.01335	20.467	6.38568e-06	0.000256215	3R4F 3m
Wfdc18	1.16486	6.9519	20.467	8.35415e-07	4.82954e-05	3R4F 3m
Ezh2	0.443177	3.71675	20.467	0.00132101	0.0153233	3R4F 3m
F10	0.476055	6.88505	20.467	9.62001e-07	5.40484e-05	3R4F 3m
F7	1.42125	10.9198	20.467	5.44181e-10	9.60452e-08	3R4F 3m
F9	0.281373	3.34912	20.467	0.00312	0.0291239	3R4F 3m
Fabp1	-1.01954	-6.75208	20.467	1.27589e-06	6.85958e-05	3R4F 3m
Fscn1	0.369817	5.43113	20.467	2.37914e-05	0.000734465	3R4F 3m
Fasn	0.581349	6.68661	20.467	1.46746e-06	7.63122e-05	3R4F 3m
Fbln2	-0.315071	-3.27288	20.467	0.00372229	0.0330658	3R4F 3m
Fcer1g	1.08255	9.45502	20.467	6.50296e-09	8.54333e-07	3R4F 3m
Fcer2a	0.527459	3.15511	20.467	0.00488164	0.0403485	3R4F 3m
Fcgr2b	0.973238	6.85063	20.467	1.03471e-06	5.75782e-05	3R4F 3m
Fcgr3	1.68107	13.4523	20.467	1.25769e-11	4.41986e-09	3R4F 3m
Fcna	0.40084	3.45847	20.467	0.00241929	0.0240867	3R4F 3m
Fen1	0.375915	5.50644	20.467	2.00282e-05	0.000643296	3R4F 3m
Fgf12	-0.194147	-3.16865	20.467	0.0047323	0.0394313	3R4F 3m
Fgf7	-0.430548	-4.93177	20.467	7.55092e-05	0.00180984	3R4F 3m
Fgfbp1	-0.583301	-3.79525	20.467	0.00109814	0.013362	3R4F 3m
Fgfr3	-0.697771	-3.19217	20.467	0.00448337	0.0378994	3R4F 3m
Fgfr4	-0.293561	-3.27691	20.467	0.00368781	0.0328258	3R4F 3m
Akr1b8	1.09712	8.83023	20.467	2.02455e-08	2.21093e-06	3R4F 3m
Fgl2	-0.410331	-3.85223	20.467	0.000960126	0.0121041	3R4F 3m
Fgr	0.439723	5.3	20.467	3.21519e-05	0.000937879	3R4F 3m
Fhl1	-0.204859	-4.85654	20.467	9.00157e-05	0.00207226	3R4F 3m
Smc2	0.294288	3.14846	20.467	0.00495659	0.0407566	3R4F 3m
Fkbp1a	-0.161279	-3.08725	20.467	0.00570166	0.0450181	3R4F 3m
Foxs1	-0.348464	-4.20541	20.467	0.000416886	0.0064922	3R4F 3m
Flii	0.248524	3.47446	20.467	0.0023307	0.0234858	3R4F 3m
Fmn1	0.315922	4.62313	20.467	0.000155619	0.00310048	3R4F 3m
Fmo1	-0.396297	-4.91622	20.467	7.83008e-05	0.0018589	3R4F 3m
Fmr1	-0.222521	-3.42652	20.467	0.00260628	0.0253844	3R4F 3m
Fn1	0.372841	5.4126	20.467	2.48233e-05	0.000758281	3R4F 3m
Fos	-0.824601	-3.99677	20.467	0.00068259	0.00949593	3R4F 3m
Fpr1	0.555926	3.02767	20.467	0.00653034	0.0494662	3R4F 3m
Frk	0.427135	4.60406	20.467	0.000162759	0.00320258	3R4F 3m
Cidec	-0.557166	-3.83754	20.467	0.000993967	0.0123966	3R4F 3m
Fstl1	0.444531	6.51192	20.467	2.13733e-06	0.000102037	3R4F 3m
Fth1	0.259682	5.71065	20.467	1.25938e-05	0.000440985	3R4F 3m
Fzd4	-0.470791	-3.36603	20.467	0.0029999	0.028323	3R4F 3m
Fzd6	-0.232557	-3.03307	20.467	0.00645069	0.0491175	3R4F 3m
Fzd8	-0.372642	-4.33869	20.467	0.000304274	0.00517177	3R4F 3m
Fzd9	-0.224684	-3.66867	20.467	0.00147905	0.0167272	3R4F 3m
G0s2	-0.931156	-8.79031	20.467	2.18055e-08	2.30913e-06	3R4F 3m
G6pdx	0.468465	4.29459	20.467	0.000337675	0.00553489	3R4F 3m
Gaa	0.354183	3.68402	20.467	0.00142668	0.0163251	3R4F 3m
Gabra3	-0.232138	-3.75108	20.467	0.00121851	0.0144444	3R4F 3m
B4galnt1	0.422949	4.60681	20.467	0.000161711	0.00318913	3R4F 3m
Gas2	-0.308894	-4.03299	20.467	0.000626602	0.00891085	3R4F 3m
Gata2	-0.728187	-5.71469	20.467	1.24792e-05	0.000437849	3R4F 3m
Gata6	-0.267136	-3.5413	20.467	0.00199373	0.0207299	3R4F 3m
Gba	0.735739	8.40226	20.467	4.5351e-08	4.26032e-06	3R4F 3m
Gch1	0.40896	5.12159	20.467	4.85566e-05	0.00129531	3R4F 3m
Nr6a1	0.191169	4.22901	20.467	0.000394269	0.00625142	3R4F 3m
Gcnt1	0.505248	5.00247	20.467	6.40386e-05	0.00158043	3R4F 3m
Gda	0.967005	9.48171	20.467	6.20161e-09	8.27182e-07	3R4F 3m
Gdf10	-0.536564	-3.54792	20.467	0.00196308	0.0205271	3R4F 3m
Gfpt1	0.264347	3.31511	20.467	0.0033759	0.0307657	3R4F 3m
Ggh	0.550755	6.29177	20.467	3.45223e-06	0.000155868	3R4F 3m
Ggta1	-0.692203	-4.0324	20.467	0.000627487	0.00891085	3R4F 3m
Ggt1	0.438472	3.13225	20.467	0.00514417	0.0418455	3R4F 3m
Ghr	-0.265509	-4.04046	20.467	0.00061564	0.00877412	3R4F 3m
Gja1	0.390512	3.86239	20.467	0.000937392	0.0119555	3R4F 3m
Gja5	-0.336011	-3.16417	20.467	0.00478125	0.0397444	3R4F 3m
Gjc1	-0.31917	-3.74147	20.467	0.0012464	0.0146606	3R4F 3m
Gjb2	-0.390882	-3.13307	20.467	0.0051345	0.0418057	3R4F 3m
Ostm1	0.235678	3.32032	20.467	0.0033354	0.0305448	3R4F 3m
Gclc	0.344138	4.02907	20.467	0.000632437	0.00894059	3R4F 3m
Glp1r	-1.07157	-4.72484	20.467	0.000122548	0.00261769	3R4F 3m
Gna11	-0.313952	-3.83768	20.467	0.000993641	0.0123966	3R4F 3m
Gnaz	-0.232739	-4.15189	20.467	0.000473106	0.00714651	3R4F 3m
Gnb4	-0.238282	-3.31899	20.467	0.00334567	0.0305577	3R4F 3m
Gng12	0.261021	5.0321	20.467	5.97726e-05	0.00150059	3R4F 3m
Bscl2	0.322929	4.64589	20.467	0.000147512	0.00298665	3R4F 3m
Gnmt	-0.45323	-3.89999	20.467	0.000857834	0.0111941	3R4F 3m
Lrp2	0.412038	4.81341	20.467	9.95741e-05	0.00224053	3R4F 3m
Pdpn	0.502276	5.22584	20.467	3.81489e-05	0.00108035	3R4F 3m
Gpc4	0.225488	3.1307	20.467	0.00516252	0.041975	3R4F 3m
S1pr2	0.250483	3.1926	20.467	0.00447889	0.0378798	3R4F 3m
Gpr65	0.720883	4.21018	20.467	0.000412216	0.00644244	3R4F 3m
Lpar1	0.311882	3.17387	20.467	0.00467587	0.0390356	3R4F 3m
Gpr56	0.372821	4.00998	20.467	0.000661621	0.00926322	3R4F 3m
Gpx1	0.174229	3.86039	20.467	0.00094183	0.0119859	3R4F 3m
Gsr	0.244796	3.98557	20.467	0.000700889	0.00970414	3R4F 3m
Grb7	0.316251	3.28599	20.467	0.0036112	0.0323582	3R4F 3m
Cdca3	0.504515	4.37888	20.467	0.000276727	0.00481119	3R4F 3m
Grn	0.726321	9.88002	20.467	3.08649e-09	4.42051e-07	3R4F 3m
Cxcl1	2.98441	25.2507	20.467	6.6571e-17	1.35955e-13	3R4F 3m
Cfap20	-0.225494	-3.44409	20.467	0.00250174	0.0246269	3R4F 3m
Guca1a	0.400251	3.47761	20.467	0.00231363	0.0233947	3R4F 3m
Gyk	0.205564	3.44757	20.467	0.00248154	0.024511	3R4F 3m
Gzma	-0.914991	-6.96054	20.467	8.20352e-07	4.77831e-05	3R4F 3m
Gzmb	-0.655223	-4.38737	20.467	0.000271236	0.00477823	3R4F 3m
Cfb	2.07936	14.6426	20.467	2.59328e-12	1.22466e-09	3R4F 3m
H2-Oa	-0.33697	-3.32683	20.467	0.00328546	0.0301665	3R4F 3m
H2-Ob	-0.620098	-4.08264	20.467	0.000557238	0.00809362	3R4F 3m
H2-T24	-0.877893	-3.26241	20.467	0.00381337	0.0337202	3R4F 3m
Has3	0.871697	10.4343	20.467	1.20537e-09	1.96835e-07	3R4F 3m
Hc	0.271472	4.36106	20.467	0.000288616	0.00496846	3R4F 3m
Serpind1	0.374172	5.1335	20.467	4.72341e-05	0.00126389	3R4F 3m
Hck	0.471782	4.77036	20.467	0.000110139	0.00242351	3R4F 3m
Ptpn6	0.375354	3.04648	20.467	0.0062569	0.0480769	3R4F 3m
Hdac6	0.309616	3.70889	20.467	0.00134565	0.0155507	3R4F 3m
Hdc	-0.829795	-3.7619	20.467	0.00118788	0.0141581	3R4F 3m
Htt	0.262663	3.99531	20.467	0.000684945	0.00951355	3R4F 3m
Hebp1	1.06176	9.94214	20.467	2.77291e-09	4.00422e-07	3R4F 3m
Hells	0.783567	4.99867	20.467	6.46079e-05	0.00159011	3R4F 3m
Hes1	-0.415393	-3.52178	20.467	0.00208683	0.0215504	3R4F 3m
Hexa	0.777523	10.2495	20.467	1.6427e-09	2.47439e-07	3R4F 3m
Hexb	1.0663	9.47015	20.467	6.33029e-09	8.37948e-07	3R4F 3m
Hey1	-0.522123	-3.94576	20.467	0.000769975	0.0103332	3R4F 3m
Foxf1	-1.38312	-6.78412	20.467	1.1917e-06	6.51006e-05	3R4F 3m
Hk2	0.424907	4.8312	20.467	9.55128e-05	0.00216459	3R4F 3m
Hmgcs2	-0.701499	-6.9416	20.467	8.53735e-07	4.87494e-05	3R4F 3m
Hmga2-ps1	0.44324	4.48479	20.467	0.000215545	0.00400661	3R4F 3m
Hmmr	0.287456	3.31522	20.467	0.00337499	0.0307657	3R4F 3m
Hmox1	0.779654	7.08319	20.467	6.3434e-07	3.89639e-05	3R4F 3m
Hmox2	0.324508	5.62655	20.467	1.5237e-05	0.000511994	3R4F 3m
Nr4a1	-0.893592	-4.86541	20.467	8.81682e-05	0.00203593	3R4F 3m
Foxa1	-0.289504	-4.21827	20.467	0.000404409	0.00635453	3R4F 3m
Hoxa1	-0.395913	-4.69697	20.467	0.000130831	0.00273447	3R4F 3m
Hoxa5	-0.38131	-3.48836	20.467	0.00225632	0.0229481	3R4F 3m
Hpse	0.421033	3.35705	20.467	0.00306308	0.0287131	3R4F 3m
Hpgd	-0.589344	-4.52195	20.467	0.000197472	0.00374639	3R4F 3m
Hpx	0.541967	4.40717	20.467	0.000258849	0.00461518	3R4F 3m
Hs3st1	-0.695334	-3.85453	20.467	0.000954933	0.0120822	3R4F 3m
Hsd11b1	-0.425765	-5.42957	20.467	2.38766e-05	0.000735795	3R4F 3m
Hsd11b2	0.29701	4.36286	20.467	0.000287395	0.00495627	3R4F 3m
Sdc2	-0.371059	-5.67333	20.467	1.37034e-05	0.000470413	3R4F 3m
Hyal2	-0.300377	-3.03361	20.467	0.00644268	0.0491156	3R4F 3m
Ica1	-0.450844	-4.04298	20.467	0.000611988	0.00873632	3R4F 3m
Icam1	0.436563	7.07674	20.467	6.42946e-07	3.91436e-05	3R4F 3m
Icam2	-0.48157	-5.42678	20.467	2.40296e-05	0.000739205	3R4F 3m
Id1	-0.512848	-3.05959	20.467	0.00607284	0.0470218	3R4F 3m
Id2	0.403714	4.23095	20.467	0.000392465	0.00623413	3R4F 3m
Id3	-0.50023	-5.3493	20.467	2.87046e-05	0.000850095	3R4F 3m
Id4	-0.497823	-4.72195	20.467	0.000123381	0.00262586	3R4F 3m
Idh1	0.302957	4.80522	20.467	0.000101502	0.00227086	3R4F 3m
Ido1	-0.348081	-3.64221	20.467	0.00157386	0.0174715	3R4F 3m
Ier2	-0.526215	-4.33229	20.467	0.000308902	0.00522503	3R4F 3m
Ier5	-0.24869	-3.06617	20.467	0.00598254	0.0465682	3R4F 3m
Cxcl10	1.31095	5.46248	20.467	2.21441e-05	0.000693255	3R4F 3m
Ifi47	-0.506923	-6.67779	20.467	1.49545e-06	7.73484e-05	3R4F 3m
Ifit2	-0.37282	-3.85985	20.467	0.000943042	0.0119926	3R4F 3m
Ifnar2	0.216757	3.49993	20.467	0.00219619	0.0224147	3R4F 3m
Ifngr2	0.280328	4.67919	20.467	0.000136411	0.00280742	3R4F 3m
Cd79b	-0.63218	-5.79267	20.467	1.04663e-05	0.000379279	3R4F 3m
Igf1	1.10549	8.82516	20.467	2.04371e-08	2.218e-06	3R4F 3m
Igf2	-0.353188	-3.93334	20.467	0.000792896	0.0105677	3R4F 3m
Igf2r	0.322465	3.94158	20.467	0.000777623	0.0103959	3R4F 3m
Igfbp2	0.554761	4.62493	20.467	0.000154961	0.00309091	3R4F 3m
Igfbp3	-1.13713	-6.47327	20.467	2.32397e-06	0.000109748	3R4F 3m
Igfbp6	-0.945892	-6.04201	20.467	5.99134e-06	0.000244595	3R4F 3m
Cd74	0.382818	3.95864	20.467	0.000746906	0.010144	3R4F 3m
Il10rb	0.268672	3.94582	20.467	0.00076987	0.0103332	3R4F 3m
Il12a	-0.451993	-6.28641	20.467	3.49305e-06	0.000157304	3R4F 3m
Il12b	0.436852	6.24111	20.467	3.85825e-06	0.000168538	3R4F 3m
Il15ra	-0.333713	-3.95624	20.467	0.000751164	0.0101666	3R4F 3m
Il18	0.578641	4.64059	20.467	0.000149361	0.0030171	3R4F 3m
Il1a	1.29169	8.25745	20.467	5.99039e-08	5.32465e-06	3R4F 3m
Il1r2	0.863182	6.51488	20.467	2.12368e-06	0.000101741	3R4F 3m
Il1rn	1.07823	10.9573	20.467	5.12319e-10	9.4229e-08	3R4F 3m
Il6	0.967787	5.08524	20.467	5.28286e-05	0.00137772	3R4F 3m
Il6ra	-0.521753	-4.44069	20.467	0.000239169	0.00434328	3R4F 3m
Il7r	0.640295	4.95765	20.467	7.10869e-05	0.00171798	3R4F 3m
Gimap1	-0.391422	-3.29844	20.467	0.00350867	0.0316668	3R4F 3m
Incenp	0.286635	3.58321	20.467	0.00180739	0.0193272	3R4F 3m
Inhba	0.908899	11.4092	20.467	2.50422e-10	5.30614e-08	3R4F 3m
Inpp5b	-0.171691	-3.07574	20.467	0.00585338	0.0460081	3R4F 3m
Inppl1	0.290105	3.92775	20.467	0.000803433	0.0106756	3R4F 3m
Irg1	1.1778	7.8133	20.467	1.43107e-07	1.11134e-05	3R4F 3m
Irs1	-0.410498	-5.0029	20.467	6.39747e-05	0.00158043	3R4F 3m
Irx1	0.417081	3.1982	20.467	0.00442158	0.0374858	3R4F 3m
Irf9	-0.315273	-4.05259	20.467	0.000598242	0.00857513	3R4F 3m
Itga7	0.491768	3.85065	20.467	0.000963729	0.0121233	3R4F 3m
Itgae	0.714474	5.20038	20.467	4.04605e-05	0.00113296	3R4F 3m
Itgam	1.04333	5.93038	20.467	7.68416e-06	0.000297047	3R4F 3m
Itgax	2.12966	15.8148	20.467	6.05991e-13	3.47191e-10	3R4F 3m
Itgb1	-0.18405	-3.25514	20.467	0.00387796	0.0340921	3R4F 3m
Itgb2	1.42653	10.5646	20.467	9.71225e-10	1.60096e-07	3R4F 3m
Cd47	-0.246476	-4.48297	20.467	0.00021647	0.00401953	3R4F 3m
Itih1	0.744316	8.7636	20.467	2.29184e-08	2.39793e-06	3R4F 3m
Itih4	1.70446	15.0752	20.467	1.49977e-12	7.70751e-10	3R4F 3m
Itln1	0.752379	7.15374	20.467	5.4762e-07	3.42959e-05	3R4F 3m
Jun	-0.535073	-6.71334	20.467	1.38592e-06	7.37068e-05	3R4F 3m
Jup	-0.256099	-3.14763	20.467	0.00496608	0.0407573	3R4F 3m
Kcna1	-0.198163	-4.86612	20.467	8.80214e-05	0.00203593	3R4F 3m
Kcna5	-0.305956	-3.10532	20.467	0.00547115	0.0437243	3R4F 3m
Kcnab2	0.250788	3.90604	20.467	0.000845662	0.0110874	3R4F 3m
Kcnj10	0.812244	8.25633	20.467	6.00329e-08	5.32465e-06	3R4F 3m
Kcnj12	-0.394951	-5.26143	20.467	3.51405e-05	0.00100988	3R4F 3m
Kcnn4	0.491103	6.4232	20.467	2.59094e-06	0.000120084	3R4F 3m
Kif2a	-0.254059	-3.48458	20.467	0.0022763	0.0231109	3R4F 3m
Klc1	-0.542606	-3.2407	20.467	0.00400937	0.0348883	3R4F 3m
Klf2	-0.649333	-4.19416	20.467	0.000428125	0.00664944	3R4F 3m
Klf9	-0.498311	-4.6185	20.467	0.000157325	0.00312259	3R4F 3m
Klk1b11	0.252432	3.98308	20.467	0.000705028	0.00972293	3R4F 3m
Klra1	-0.280069	-3.3077	20.467	0.0034343	0.0311769	3R4F 3m
Klra8	-0.674373	-3.08373	20.467	0.00574764	0.0453402	3R4F 3m
Klrd1	-0.389286	-3.17502	20.467	0.00466361	0.0389705	3R4F 3m
Mafb	0.860502	6.90542	20.467	9.21466e-07	5.22753e-05	3R4F 3m
Krt10	-0.350058	-4.23852	20.467	0.000385512	0.00614602	3R4F 3m
Krt1	0.293453	3.42671	20.467	0.00260512	0.0253844	3R4F 3m
Lamb1	-0.375054	-3.68827	20.467	0.0014125	0.016191	3R4F 3m
Lamb3	0.391516	5.12027	20.467	4.87058e-05	0.00129731	3R4F 3m
Lamc2	0.433953	5.13788	20.467	4.67575e-05	0.00125306	3R4F 3m
Lamp1	0.269482	5.69959	20.467	1.29127e-05	0.000448557	3R4F 3m
Lamp2	0.250148	4.44033	20.467	0.000239374	0.00434328	3R4F 3m
Laptm5	0.959334	11.7815	20.467	1.41018e-10	3.32974e-08	3R4F 3m
Large	0.439655	4.08106	20.467	0.000559327	0.00810814	3R4F 3m
Lcn2	2.53584	22.5024	20.467	6.50761e-16	1.0337e-12	3R4F 3m
Lcp2	0.628439	4.62864	20.467	0.000153617	0.00308169	3R4F 3m
Ldhb	-0.387878	-4.1934	20.467	0.000428888	0.00664948	3R4F 3m
Lgals1	0.726683	10.4207	20.467	1.233e-09	1.99483e-07	3R4F 3m
Lgals3	1.32382	17.3962	20.467	9.80582e-14	8.15891e-11	3R4F 3m
Lig1	0.437243	4.52735	20.467	0.000194976	0.00370708	3R4F 3m
Lipa	0.979659	7.19023	20.467	5.07648e-07	3.20222e-05	3R4F 3m
Lipe	-0.620839	-3.59763	20.467	0.00174736	0.0189304	3R4F 3m
Lipg	-0.665054	-5.85319	20.467	9.1348e-06	0.000341782	3R4F 3m
Psmb9	-0.274095	-3.15034	20.467	0.00493528	0.0406573	3R4F 3m
Anxa1	0.380307	5.52235	20.467	1.93139e-05	0.000623793	3R4F 3m
Lrp1	0.42605	3.71831	20.467	0.00131619	0.0153084	3R4F 3m
Lsp1	0.415452	3.4457	20.467	0.00249238	0.0245764	3R4F 3m
Ltb4r1	-0.198665	-3.11633	20.467	0.00533509	0.0428795	3R4F 3m
Ltbp2	0.783631	4.79374	20.467	0.000104268	0.00231792	3R4F 3m
Klrb1c	-0.292788	-3.27426	20.467	0.00371049	0.0330109	3R4F 3m
Blnk	0.46767	3.63435	20.467	0.00160316	0.0177067	3R4F 3m
Cd93	-0.636468	-3.70387	20.467	0.00136165	0.0156837	3R4F 3m
Ly6d	-0.493768	-4.69881	20.467	0.000130266	0.00272918	3R4F 3m
Ly86	0.449447	3.79548	20.467	0.00109755	0.013362	3R4F 3m
Ly9	0.661006	6.95663	20.467	8.27138e-07	4.80152e-05	3R4F 3m
Ncr1	-0.480197	-6.11039	20.467	5.14808e-06	0.000216753	3R4F 3m
Lyz2	0.240202	4.86529	20.467	8.81929e-05	0.00203593	3R4F 3m
Tm4sf1	-0.470562	-5.18243	20.467	4.21749e-05	0.00116786	3R4F 3m
Mxd1	0.308004	4.41512	20.467	0.00025404	0.00455733	3R4F 3m
Smad6	-0.675408	-5.7391	20.467	1.18097e-05	0.00041856	3R4F 3m
Smad7	-0.367222	-3.96575	20.467	0.000734475	0.0100262	3R4F 3m
Mag	0.214778	3.12054	20.467	0.00528397	0.042704	3R4F 3m
Mfap2	-0.662711	-5.03619	20.467	5.92062e-05	0.00149407	3R4F 3m
Man2b1	0.797767	8.38784	20.467	4.66201e-08	4.35611e-06	3R4F 3m
Man2b2	0.656968	4.38993	20.467	0.000269601	0.00476314	3R4F 3m
Marco	3.26721	17.554	20.467	8.24143e-14	7.57908e-11	3R4F 3m
Matn4	0.488314	4.55196	20.467	0.000183996	0.00353292	3R4F 3m
Mbd2	-0.310668	-3.8432	20.467	0.00098079	0.0122848	3R4F 3m
Mcm3	0.381015	4.19158	20.467	0.000430743	0.00667231	3R4F 3m
Mcm2	0.466431	6.14872	20.467	4.72955e-06	0.000202052	3R4F 3m
Mcm4	0.30411	3.43718	20.467	0.00254236	0.0249286	3R4F 3m
Mcm5	0.497734	5.79168	20.467	1.04896e-05	0.000379279	3R4F 3m
Mcm6	0.535265	4.78871	20.467	0.000105502	0.00233939	3R4F 3m
Anapc1	-0.178993	-3.53144	20.467	0.00204026	0.0211319	3R4F 3m
Mdk	0.558655	4.36252	20.467	0.000287624	0.00495627	3R4F 3m
Mdm1	-0.271738	-3.05344	20.467	0.00615859	0.0474776	3R4F 3m
Meis1	-0.38216	-3.97706	20.467	0.000715113	0.00982325	3R4F 3m
Melk	0.706272	6.42631	20.467	2.5735e-06	0.000119592	3R4F 3m
Mertk	0.47412	3.10873	20.467	0.00542864	0.0434914	3R4F 3m
Met	0.392085	4.47713	20.467	0.000219471	0.00406328	3R4F 3m
Foxc1	-0.277572	-3.22633	20.467	0.00414435	0.0356721	3R4F 3m
Mfge8	0.613844	8.55789	20.467	3.37307e-08	3.36786e-06	3R4F 3m
Cxcl9	0.666771	4.34556	20.467	0.000299375	0.00511337	3R4F 3m
Marcksl1	0.551023	4.80229	20.467	0.000102199	0.00227869	3R4F 3m
Mmp12	5.17366	27.4785	20.467	1.23689e-17	8.02637e-14	3R4F 3m
Mmp11	-0.396899	-3.22425	20.467	0.00416429	0.0357491	3R4F 3m
Mmp13	1.03299	5.14892	20.467	4.55767e-05	0.00123276	3R4F 3m
Mmp2	0.746472	5.35571	20.467	2.82844e-05	0.0008405	3R4F 3m
Mmp3	-0.489622	-3.18088	20.467	0.00460117	0.0385779	3R4F 3m
Mmp8	1.18507	7.31432	20.467	3.92865e-07	2.6504e-05	3R4F 3m
Me1	0.265118	3.65185	20.467	0.00153865	0.0171851	3R4F 3m
Clec4d	2.01566	11.8489	20.467	1.27283e-10	3.04659e-08	3R4F 3m
Mpeg1	1.02076	10.2935	20.467	1.52557e-09	2.33827e-07	3R4F 3m
Mpp1	0.262168	4.51384	20.467	0.000201279	0.00379108	3R4F 3m
Mrc1	1.19336	8.46614	20.467	4.01471e-08	3.89717e-06	3R4F 3m
Meis2	-0.39362	-3.53812	20.467	0.0020086	0.0208658	3R4F 3m
Mt1	0.60356	5.70031	20.467	1.28916e-05	0.000448557	3R4F 3m
Mt2	0.74071	6.03278	20.467	6.11551e-06	0.000248503	3R4F 3m
Map7	-0.182332	-3.21003	20.467	0.00430285	0.0367108	3R4F 3m
Mapt	-0.359683	-4.25027	20.467	0.000374954	0.00601951	3R4F 3m
Mtcp1	-0.369817	-4.83574	20.467	9.45034e-05	0.00214449	3R4F 3m
Mthfd2	0.850208	8.30308	20.467	5.48582e-08	4.97843e-06	3R4F 3m
Mtm1	0.597052	3.954	20.467	0.000755137	0.0101967	3R4F 3m
Laptm4a	-0.32024	-4.31259	20.467	0.000323616	0.00541104	3R4F 3m
Mast2	0.214184	3.0885	20.467	0.00568544	0.0449104	3R4F 3m
Muc1	0.92217	9.21322	20.467	1.00344e-08	1.24348e-06	3R4F 3m
Ppp1r15a	-0.382159	-3.20344	20.467	0.00436867	0.0371635	3R4F 3m
Myl7	-0.53216	-3.06131	20.467	0.00604916	0.0468931	3R4F 3m
Myo1f	1.13274	7.88533	20.467	1.24037e-07	1.00338e-05	3R4F 3m
Myo5a	1.66122	12.4149	20.467	5.47547e-11	1.49489e-08	3R4F 3m
Myo7a	0.523945	7.53592	20.467	2.49846e-07	1.81144e-05	3R4F 3m
Myo9b	0.226429	3.17039	20.467	0.00471342	0.0392928	3R4F 3m
Naip2	0.636541	3.74104	20.467	0.00124765	0.0146606	3R4F 3m
Naip5	0.448839	4.69156	20.467	0.000132505	0.00275954	3R4F 3m
Ncf1	0.734651	5.09545	20.467	5.1592e-05	0.00135968	3R4F 3m
Ncf4	0.627921	5.89719	20.467	8.2766e-06	0.000313703	3R4F 3m
Nck1	-0.253576	-3.11697	20.467	0.00532732	0.0428634	3R4F 3m
Nck2	-0.426573	-3.45926	20.467	0.00241482	0.024056	3R4F 3m
Neo1	-0.290399	-4.12346	20.467	0.000505986	0.00752359	3R4F 3m
Neu1	0.30432	4.17922	20.467	0.000443514	0.00680291	3R4F 3m
Nfe2l3	-0.467604	-5.90373	20.467	8.15615e-06	0.000310484	3R4F 3m
Nfix	-0.248197	-3.50742	20.467	0.00215808	0.0221	3R4F 3m
Nfkb2	0.56545	5.73572	20.467	1.19003e-05	0.000420917	3R4F 3m
Nfkbie	0.931483	8.02585	20.467	9.40257e-08	7.95644e-06	3R4F 3m
Nfyb	-0.246441	-3.42652	20.467	0.00260628	0.0253844	3R4F 3m
Nme1	0.487589	8.43587	20.467	4.25314e-08	4.06094e-06	3R4F 3m
Nov	-0.635021	-5.19697	20.467	4.07802e-05	0.00113826	3R4F 3m
Uhrf1	0.713511	4.81907	20.467	9.8262e-05	0.00221826	3R4F 3m
Npc1	0.353353	4.68502	20.467	0.000134555	0.00278388	3R4F 3m
Npy1r	0.768266	5.61109	20.467	1.57814e-05	0.000525149	3R4F 3m
Slc11a1	0.955308	7.22705	20.467	4.70369e-07	3.03275e-05	3R4F 3m
Slc11a2	0.405513	7.26029	20.467	4.39138e-07	2.86308e-05	3R4F 3m
Nrp2	0.420098	5.09659	20.467	5.14555e-05	0.00135813	3R4F 3m
Nsf	0.227898	4.77121	20.467	0.000109918	0.00242195	3R4F 3m
Nsg1	-0.576848	-6.10342	20.467	5.22814e-06	0.000218544	3R4F 3m
Ntf3	-0.266214	-3.98863	20.467	0.000695838	0.00964951	3R4F 3m
Numb	-0.559023	-4.41217	20.467	0.000255813	0.00457974	3R4F 3m
Ocln	-0.360202	-3.57756	20.467	0.00183148	0.0195131	3R4F 3m
Ogn	-0.873442	-8.0025	20.467	9.84374e-08	8.19046e-06	3R4F 3m
Orm1	3.71633	25.8015	20.467	4.3357e-17	1.35955e-13	3R4F 3m
Orm2	1.61837	9.75147	20.467	3.85806e-09	5.48064e-07	3R4F 3m
Osm	0.260952	4.1789	20.467	0.000443846	0.00680291	3R4F 3m
Otc	-0.243202	-3.03219	20.467	0.00646356	0.0491462	3R4F 3m
P2rx1	-0.290489	-4.38817	20.467	0.000270722	0.00477811	3R4F 3m
Prdx1	0.223141	4.88228	20.467	8.47599e-05	0.00197386	3R4F 3m
Furin	0.368069	4.6508	20.467	0.00014582	0.00295924	3R4F 3m
Pcsk6	-0.390569	-3.74538	20.467	0.00123497	0.0145797	3R4F 3m
Pde3b	0.452772	4.25288	20.467	0.000372651	0.00600676	3R4F 3m
Pdgfb	-0.436414	-3.62681	20.467	0.00163179	0.0179888	3R4F 3m
Pdgfra	-0.575704	-4.7993	20.467	0.000102917	0.00229079	3R4F 3m
Pdha1	-0.309442	-3.5452	20.467	0.00197561	0.0206212	3R4F 3m
Enpp1	0.506022	6.93664	20.467	8.62706e-07	4.91012e-05	3R4F 3m
Pecam1	-0.309529	-3.07179	20.467	0.00590636	0.0462581	3R4F 3m
Peg3	-0.382528	-5.7071	20.467	1.26953e-05	0.00044365	3R4F 3m
Penk	-0.386619	-3.77021	20.467	0.00116485	0.0139223	3R4F 3m
Pepd	0.235223	3.82668	20.467	0.00101976	0.0126192	3R4F 3m
Per2	1.04271	5.50301	20.467	2.01856e-05	0.000645976	3R4F 3m
Cfp	0.756646	7.27628	20.467	4.24882e-07	2.82856e-05	3R4F 3m
Prf1	-0.694285	-5.61295	20.467	1.57147e-05	0.000524014	3R4F 3m
Cdk14	-0.676765	-3.32531	20.467	0.00329708	0.0302255	3R4F 3m
Pgr	-0.286444	-3.71722	20.467	0.00131956	0.0153233	3R4F 3m
Abcb1b	0.554579	5.30411	20.467	3.18486e-05	0.000932145	3R4F 3m
Phex	0.73512	5.19258	20.467	4.11963e-05	0.00114621	3R4F 3m
Pigr	1.89977	16.3458	20.467	3.23218e-13	2.17215e-10	3R4F 3m
Pirb	1.01435	9.03436	20.467	1.3895e-08	1.65161e-06	3R4F 3m
Prkcd	0.437139	5.41308	20.467	2.47958e-05	0.000758281	3R4F 3m
Prkch	-0.390251	-3.19396	20.467	0.00446491	0.0377799	3R4F 3m
Prkci	-0.206142	-3.23081	20.467	0.00410174	0.0354625	3R4F 3m
Prkcq	-0.310044	-3.91374	20.467	0.000830434	0.0109594	3R4F 3m
Pkd2	-0.201179	-3.36426	20.467	0.00301226	0.0283737	3R4F 3m
Pkia	-0.465431	-4.75731	20.467	0.00011356	0.0024834	3R4F 3m
Pkib	0.815979	5.63178	20.467	1.50573e-05	0.000510865	3R4F 3m
Pla2r1	-0.311219	-3.96138	20.467	0.000742098	0.0101065	3R4F 3m
Pla2g2d	0.612599	5.61978	20.467	1.54729e-05	0.000516939	3R4F 3m
Pla2g4a	0.372412	3.67415	20.467	0.00146016	0.0165351	3R4F 3m
Plcb2	0.690717	5.93967	20.467	7.52616e-06	0.000292232	3R4F 3m
Pld1	0.314849	4.26097	20.467	0.000365594	0.00592581	3R4F 3m
Pld2	0.270064	4.619	20.467	0.000157138	0.00312259	3R4F 3m
Pld3	1.61436	13.3206	20.467	1.50824e-11	4.88027e-09	3R4F 3m
Plk1	0.488111	4.4294	20.467	0.000245625	0.00443369	3R4F 3m
Plod1	0.294408	3.13983	20.467	0.00505561	0.0412596	3R4F 3m
Lcp1	0.967652	8.95682	20.467	1.60209e-08	1.82962e-06	3R4F 3m
Pltp	-0.320906	-3.81606	20.467	0.00104561	0.0128453	3R4F 3m
Prrx1	0.213876	3.55757	20.467	0.00191926	0.0202019	3R4F 3m
Pnliprp1	0.304968	4.06299	20.467	0.00058372	0.00840836	3R4F 3m
Pnmt	-0.296853	-3.54169	20.467	0.0019919	0.0207299	3R4F 3m
Pnp	0.250006	4.40153	20.467	0.000262318	0.00466275	3R4F 3m
Sept4	-0.377341	-4.63291	20.467	0.000152084	0.00306147	3R4F 3m
Pole	0.455966	4.99863	20.467	6.46128e-05	0.00159011	3R4F 3m
Pon1	-0.769513	-5.05912	20.467	5.61331e-05	0.00143921	3R4F 3m
Pou2f2	-0.254288	-4.49076	20.467	0.000212532	0.00396339	3R4F 3m
Ppap2a	-0.716099	-7.3045	20.467	4.00881e-07	2.69407e-05	3R4F 3m
Pparg	0.529701	4.71174	20.467	0.000126372	0.00266678	3R4F 3m
Ctsa	0.614926	7.20735	20.467	4.89953e-07	3.12444e-05	3R4F 3m
Lgals3bp	0.442643	3.9067	20.467	0.000844355	0.0110845	3R4F 3m
Ppm1a	-0.292017	-4.96778	20.467	6.94276e-05	0.00168487	3R4F 3m
Ppp1r1b	-0.405567	-4.58274	20.467	0.000171133	0.00332615	3R4F 3m
Ppp2cb	-0.246825	-3.95503	20.467	0.000753307	0.0101877	3R4F 3m
Ppp3cc	-0.226858	-3.33449	20.467	0.00322765	0.029887	3R4F 3m
Mob4	-0.228495	-3.84755	20.467	0.000970789	0.0121858	3R4F 3m
Srgn	-0.207292	-4.5339	20.467	0.000191987	0.00366221	3R4F 3m
Prim1	0.34128	3.22548	20.467	0.00415243	0.0357065	3R4F 3m
Prkar1b	0.243876	3.02907	20.467	0.0065096	0.0494102	3R4F 3m
Prkar2b	0.579844	6.05406	20.467	5.83307e-06	0.000238691	3R4F 3m
Prkg1	-0.438155	-3.81585	20.467	0.00104612	0.0128453	3R4F 3m
Prkg2	-0.566557	-7.17061	20.467	5.28756e-07	3.32337e-05	3R4F 3m
Procr	0.602345	4.09639	20.467	0.000539425	0.00790057	3R4F 3m
Prodh	-0.34345	-3.20052	20.467	0.0043981	0.0373411	3R4F 3m
Prom1	0.813981	7.67034	20.467	1.90471e-07	1.42226e-05	3R4F 3m
Prpf4b	-0.231853	-3.22172	20.467	0.0041886	0.035929	3R4F 3m
Lgmn	0.830589	5.26774	20.467	3.46331e-05	0.00100024	3R4F 3m
St14	0.452716	3.5926	20.467	0.00176809	0.0190703	3R4F 3m
Psap	0.883761	5.49384	20.467	2.06127e-05	0.000658213	3R4F 3m
Cyth1	-0.313016	-3.09826	20.467	0.00556012	0.0441265	3R4F 3m
Cyth3	-0.505554	-4.91443	20.467	7.86285e-05	0.00186338	3R4F 3m
Psmc3	-0.138299	-3.18319	20.467	0.00457684	0.0384477	3R4F 3m
Ptger2	0.396664	3.49879	20.467	0.002202	0.0224609	3R4F 3m
Ptger3	0.642749	3.60277	20.467	0.00172643	0.0187574	3R4F 3m
Ptger4	0.763792	7.68969	20.467	1.83212e-07	1.38583e-05	3R4F 3m
Twf1	-0.258198	-3.1535	20.467	0.00489965	0.0404783	3R4F 3m
Ptp4a2	-0.319886	-4.60746	20.467	0.000161462	0.00318782	3R4F 3m
Dusp1	-0.720312	-5.05895	20.467	5.61557e-05	0.00143921	3R4F 3m
Ptpn2	0.305554	4.5131	20.467	0.000201631	0.00379108	3R4F 3m
Sirpa	0.580876	4.8065	20.467	0.000101198	0.00226697	3R4F 3m
Ptprf	0.241846	3.38659	20.467	0.00285996	0.0272327	3R4F 3m
Ptprg	-0.324366	-3.17787	20.467	0.00463312	0.0387982	3R4F 3m
Ptprk	-0.403283	-4.44204	20.467	0.000238409	0.00433478	3R4F 3m
Ptprm	-0.206347	-3.66339	20.467	0.00149751	0.0168595	3R4F 3m
Ptrf	-0.651313	-3.57686	20.467	0.00183449	0.0195332	3R4F 3m
Pvt1	0.215329	3.88624	20.467	0.000886115	0.0114689	3R4F 3m
Rab18	-0.49418	-3.79749	20.467	0.00109237	0.0133103	3R4F 3m
Rab20	0.625551	6.60204	20.467	1.7596e-06	8.78441e-05	3R4F 3m
Kif20a	0.449145	3.20376	20.467	0.00436539	0.0371536	3R4F 3m
Rad51	0.655347	5.09162	20.467	5.20521e-05	0.00136833	3R4F 3m
Rad51ap1	0.318548	3.45429	20.467	0.00244298	0.0242811	3R4F 3m
Rad54l	0.333227	3.15254	20.467	0.00491043	0.0405034	3R4F 3m
Rasgrp2	-0.339973	-3.85312	20.467	0.000958131	0.0120933	3R4F 3m
Rbpms	-0.36391	-3.43343	20.467	0.00256469	0.0250912	3R4F 3m
Reg3g	0.892927	4.41389	20.467	0.000254776	0.00456585	3R4F 3m
Relb	0.655353	6.45538	20.467	2.41599e-06	0.00011348	3R4F 3m
Renbp	0.518498	7.26083	20.467	4.38647e-07	2.86308e-05	3R4F 3m
Bex1	-0.497092	-3.14644	20.467	0.00497966	0.0408304	3R4F 3m
Ralgds	0.394712	4.50136	20.467	0.000207288	0.00388204	3R4F 3m
Rgs16	0.922746	13.5699	20.467	1.07071e-11	4.06707e-09	3R4F 3m
Rgs4	-0.471635	-6.53029	20.467	2.05406e-06	9.91455e-05	3R4F 3m
Rgs5	-0.842205	-5.77776	20.467	1.08236e-05	0.000387541	3R4F 3m
Rnf4	-0.284712	-3.87969	20.467	0.000899909	0.0116045	3R4F 3m
Rph3a	0.280977	4.62609	20.467	0.00015454	0.00308956	3R4F 3m
Rptn	-0.581693	-5.09955	20.467	5.11035e-05	0.00135088	3R4F 3m
Rrm2	1.08309	4.8837	20.467	8.44783e-05	0.00197228	3R4F 3m
Rsu1	-0.239064	-3.91212	20.467	0.000833623	0.0109766	3R4F 3m
S100a1	0.568335	7.78431	20.467	1.51615e-07	1.1722e-05	3R4F 3m
S100a4	0.852434	5.98726	20.467	6.76778e-06	0.000269985	3R4F 3m
S100a6	0.335499	4.14014	20.467	0.000486422	0.00730177	3R4F 3m
Saa1	1.28723	8.98932	20.467	1.50913e-08	1.75794e-06	3R4F 3m
Saa3	5.8325	26.6431	20.467	2.28883e-17	9.99817e-14	3R4F 3m
Saa4	0.245477	5.02698	20.467	6.04877e-05	0.00150986	3R4F 3m
Sap18	-0.260003	-4.12965	20.467	0.000498644	0.00745321	3R4F 3m
Scd1	0.55206	4.60415	20.467	0.000162725	0.00320258	3R4F 3m
Stmn2	-0.610485	-6.20347	20.467	4.19143e-06	0.00018128	3R4F 3m
Msr1	0.975598	13.4483	20.467	1.26477e-11	4.41986e-09	3R4F 3m
Scx	-0.666472	-5.78906	20.467	1.05515e-05	0.000380138	3R4F 3m
Ccl12	1.94942	10.9316	20.467	5.33919e-10	9.60452e-08	3R4F 3m
Ccl17	1.31038	8.04136	20.467	9.12079e-08	7.77403e-06	3R4F 3m
Ccl2	1.81741	13.1937	20.467	1.79912e-11	5.61358e-09	3R4F 3m
Ccl20	0.540308	4.75102	20.467	0.000115248	0.00250468	3R4F 3m
Ccl22	1.45364	14.266	20.467	4.22355e-12	1.84495e-09	3R4F 3m
Ccl3	2.96706	14.7142	20.467	2.36643e-12	1.14857e-09	3R4F 3m
Ccl4	0.59153	6.01282	20.467	6.39327e-06	0.000256215	3R4F 3m
Ccl5	-0.502463	-3.36392	20.467	0.00301461	0.0283805	3R4F 3m
Ccl6	2.41199	13.7112	20.467	8.83716e-12	3.50936e-09	3R4F 3m
Ccl7	1.41345	7.71633	20.467	1.73683e-07	1.32523e-05	3R4F 3m
Ccl8	1.71172	7.72971	20.467	1.69092e-07	1.29585e-05	3R4F 3m
Ccl9	2.14556	12.283	20.467	6.64761e-11	1.78698e-08	3R4F 3m
Cxcl2	2.5518	16.8239	20.467	1.86297e-13	1.41529e-10	3R4F 3m
Cxcl5	2.7223	9.40021	20.467	7.17029e-09	9.21224e-07	3R4F 3m
Cxcl12	0.489153	4.17959	20.467	0.000443117	0.00680291	3R4F 3m
Sdf2	0.181134	3.33022	20.467	0.00325976	0.0300886	3R4F 3m
Sdf4	-0.299112	-4.91045	20.467	7.93617e-05	0.00186791	3R4F 3m
Frrs1	0.700795	4.93868	20.467	7.43015e-05	0.00178334	3R4F 3m
Sord	0.533043	5.23934	20.467	3.69781e-05	0.00105403	3R4F 3m
Sdpr	-0.346586	-4.37931	20.467	0.000276445	0.00481107	3R4F 3m
Sell	-0.617555	-5.61032	20.467	1.58089e-05	0.000525149	3R4F 3m
Selplg	0.550796	6.46536	20.467	2.3642e-06	0.000111347	3R4F 3m
Sema3c	-1.04542	-7.99181	20.467	1.00527e-07	8.28545e-06	3R4F 3m
Sema4a	0.499384	5.14639	20.467	4.58444e-05	0.00123617	3R4F 3m
Sema6a	-0.221807	-3.25012	20.467	0.00392312	0.0343258	3R4F 3m
Sema6b	0.249819	3.03283	20.467	0.00645418	0.0491175	3R4F 3m
Sept8	0.261605	3.09048	20.467	0.00565982	0.0447484	3R4F 3m
Spi1	0.550832	4.06979	20.467	0.000574425	0.00828813	3R4F 3m
Sfrp1	0.560664	5.81766	20.467	9.89383e-06	0.000363183	3R4F 3m
Srsf2	-0.338299	-5.92096	20.467	7.8478e-06	0.000302037	3R4F 3m
Sftpa1	0.247932	4.98774	20.467	6.62726e-05	0.00162182	3R4F 3m
Sftpd	0.628208	8.86831	20.467	1.8865e-08	2.09954e-06	3R4F 3m
Sgce	-0.270314	-3.994	20.467	0.000687076	0.00953557	3R4F 3m
Sgpl1	0.790876	7.41307	20.467	3.2084e-07	2.2605e-05	3R4F 3m
Sh3gl2	-0.228922	-3.77362	20.467	0.00115555	0.0138578	3R4F 3m
Sorbs1	-0.325041	-3.58894	20.467	0.0017833	0.0191526	3R4F 3m
Shcbp1	0.813514	5.01647	20.467	6.1985e-05	0.00154063	3R4F 3m
St3gal2	-0.287883	-3.45998	20.467	0.0024108	0.0240375	3R4F 3m
St6galnac3	-0.274855	-3.87739	20.467	0.000904814	0.0116388	3R4F 3m
Sla	0.806151	7.67842	20.467	1.87405e-07	1.40538e-05	3R4F 3m
Slc16a1	0.287408	4.38452	20.467	0.000273065	0.00478562	3R4F 3m
Slc22a3	-0.508631	-3.25763	20.467	0.00385573	0.0339573	3R4F 3m
Slc25a17	-0.292637	-3.57465	20.467	0.00184403	0.019611	3R4F 3m
Slc2a3	-0.266313	-4.58058	20.467	0.000172005	0.00333938	3R4F 3m
Slc31a1	0.241331	3.22033	20.467	0.004202	0.0359909	3R4F 3m
Slc5a1	1.2907	11.0151	20.467	4.66928e-10	8.67939e-08	3R4F 3m
Slc6a2	-0.365464	-3.08121	20.467	0.00578075	0.0455192	3R4F 3m
Slpi	1.43732	14.3498	20.467	3.78551e-12	1.696e-09	3R4F 3m
Smarca4	0.260331	3.82397	20.467	0.00102629	0.0126475	3R4F 3m
Snca	0.845111	4.68658	20.467	0.000134061	0.002782	3R4F 3m
Sncg	0.537422	5.45034	20.467	2.2768e-05	0.000707873	3R4F 3m
Soat1	0.764328	8.23486	20.467	6.25771e-08	5.52227e-06	3R4F 3m
Sod2	0.480437	7.76073	20.467	1.58922e-07	1.22328e-05	3R4F 3m
Sort1	0.260134	3.06924	20.467	0.00594082	0.0464239	3R4F 3m
Sox11	-0.425247	-3.46327	20.467	0.00239235	0.0239242	3R4F 3m
Sox18	-0.524184	-3.82968	20.467	0.00101257	0.0125479	3R4F 3m
Serpina3g	1.10002	5.67179	20.467	1.37515e-05	0.000471137	3R4F 3m
Serpina3n	1.34009	11.1976	20.467	3.49211e-10	6.77974e-08	3R4F 3m
Serpina3m	0.532757	5.91312	20.467	7.98663e-06	0.000306032	3R4F 3m
Serpine2	0.192091	3.47619	20.467	0.00232131	0.0234182	3R4F 3m
Serpinb9	0.266508	3.60964	20.467	0.00169885	0.0185293	3R4F 3m
Spic	0.17099	3.10148	20.467	0.0055193	0.0438956	3R4F 3m
Spint1	0.693862	7.83924	20.467	1.35913e-07	1.07457e-05	3R4F 3m
Spop	-0.35972	-4.23249	20.467	0.000391045	0.00622289	3R4F 3m
Spp1	1.27309	8.97694	20.467	1.54387e-08	1.78199e-06	3R4F 3m
Spr	-0.413688	-3.04005	20.467	0.00634914	0.0485508	3R4F 3m
Sephs2	0.430027	4.98921	20.467	6.60458e-05	0.00161854	3R4F 3m
Trim21	-0.372421	-5.44886	20.467	2.2845e-05	0.000709005	3R4F 3m
Ssr4	0.264878	3.90738	20.467	0.000842996	0.0110833	3R4F 3m
Stat1	-0.213646	-3.05436	20.467	0.00614558	0.0474092	3R4F 3m
Stk10	0.213794	3.11742	20.467	0.00532175	0.0428511	3R4F 3m
Stk16	-0.292262	-3.58264	20.467	0.00180982	0.0193413	3R4F 3m
Sult1a1	-0.603911	-3.59301	20.467	0.00176638	0.0190636	3R4F 3m
Bhlhe40	1.17594	8.73657	20.467	2.41052e-08	2.50709e-06	3R4F 3m
Stxbp2	0.22732	3.06304	20.467	0.00602538	0.0467709	3R4F 3m
Surf1	-0.236135	-4.73503	20.467	0.000119652	0.00257156	3R4F 3m
Surf4	0.18006	3.19749	20.467	0.00442887	0.0375294	3R4F 3m
Syk	0.432489	5.80205	20.467	1.02474e-05	0.000373806	3R4F 3m
Syn2	0.367062	5.69812	20.467	1.29558e-05	0.00044891	3R4F 3m
Syngr1	0.806095	8.42897	20.467	4.3095e-08	4.09239e-06	3R4F 3m
Taf1a	-0.245331	-3.25077	20.467	0.00391724	0.0342916	3R4F 3m
Taf1b	-0.495436	-6.24504	20.467	3.82507e-06	0.000167928	3R4F 3m
Tagln	-0.663117	-4.30559	20.467	0.000329014	0.00547511	3R4F 3m
Taldo1	0.270421	3.91822	20.467	0.000821696	0.0108686	3R4F 3m
Tbca	0.30077	3.67793	20.467	0.00144724	0.0164312	3R4F 3m
Tbrg1	-0.244399	-3.29556	20.467	0.00353213	0.0318129	3R4F 3m
Tbx4	-0.587481	-4.46367	20.467	0.000226548	0.0041712	3R4F 3m
Tbxas1	1.19772	10.8422	20.467	6.16906e-10	1.06725e-07	3R4F 3m
Tcf21	-0.550561	-4.70321	20.467	0.000128929	0.00270442	3R4F 3m
Zeb1	-0.253222	-4.08681	20.467	0.000551777	0.00805448	3R4F 3m
Tfec	1.83077	10.6566	20.467	8.34866e-10	1.3893e-07	3R4F 3m
Mlx	-0.255919	-3.14018	20.467	0.00505164	0.0412464	3R4F 3m
Tcn2	-0.376851	-3.66276	20.467	0.00149974	0.0168737	3R4F 3m
Prdx2	0.190205	3.04585	20.467	0.00626591	0.0480982	3R4F 3m
Tec	0.353876	4.13963	20.467	0.000487009	0.00730411	3R4F 3m
Tek	-0.343773	-5.89093	20.467	8.39351e-06	0.00031676	3R4F 3m
Inmt	-0.292817	-3.95749	20.467	0.000748946	0.0101496	3R4F 3m
Tep1	0.239159	4.00061	20.467	0.000676421	0.00942513	3R4F 3m
Tex2	0.278037	3.85364	20.467	0.000956947	0.0120933	3R4F 3m
Tfpi	-0.297869	-4.78883	20.467	0.000105473	0.00233939	3R4F 3m
Tgfbi	0.819808	9.22496	20.467	9.82351e-09	1.22604e-06	3R4F 3m
Tgfbr3	-0.295932	-4.4508	20.467	0.000233532	0.00426882	3R4F 3m
Tgif1	0.446569	3.73928	20.467	0.00125283	0.0147016	3R4F 3m
Tgm1	0.860356	10.199	20.467	1.78915e-09	2.67195e-07	3R4F 3m
Thbs3	-0.673174	-3.27288	20.467	0.00372234	0.0330658	3R4F 3m
Timp1	2.05682	11.0622	20.467	4.33077e-10	8.19436e-08	3R4F 3m
Tjp1	-0.277952	-4.83917	20.467	9.3748e-05	0.00213289	3R4F 3m
Tk1	0.449971	4.3691	20.467	0.000283188	0.00488947	3R4F 3m
Tkt	0.272853	5.20623	20.467	3.99171e-05	0.00111954	3R4F 3m
Tle1	-0.415457	-4.1065	20.467	0.000526686	0.00773994	3R4F 3m
Tlr6	0.360463	4.25768	20.467	0.000368443	0.00595141	3R4F 3m
Tspan7	-0.368556	-6.44093	20.467	2.49302e-06	0.000116472	3R4F 3m
Tmod1	-0.344612	-3.66595	20.467	0.00148854	0.0167802	3R4F 3m
Tmpo	-0.263162	-3.63917	20.467	0.00158513	0.0175666	3R4F 3m
Tnc	0.427797	3.29224	20.467	0.00355942	0.0319926	3R4F 3m
Tnf	0.531646	5.32822	20.467	3.01301e-05	0.000889296	3R4F 3m
Tnfaip2	1.13546	10.321	20.467	1.45678e-09	2.27271e-07	3R4F 3m
Tnfaip3	0.460613	6.80592	20.467	1.1377e-06	6.29084e-05	3R4F 3m
Tnfrsf11a	0.467099	4.57808	20.467	0.00017302	0.00334792	3R4F 3m
Tnfrsf1b	0.487802	4.5787	20.467	0.000172767	0.00334673	3R4F 3m
Cd40	-0.205203	-3.13346	20.467	0.00513	0.0417885	3R4F 3m
Tnfrsf9	0.927506	14.1957	20.467	4.63157e-12	1.94575e-09	3R4F 3m
Pglyrp1	1.31978	9.7419	20.467	3.92298e-09	5.52792e-07	3R4F 3m
Tnfsf8	0.298812	3.6428	20.467	0.00157169	0.0174585	3R4F 3m
Tnni2	0.400776	4.3354	20.467	0.000306648	0.005202	3R4F 3m
Top2a	0.745736	4.47185	20.467	0.000222223	0.00410454	3R4F 3m
Top2b	-0.39824	-3.52019	20.467	0.0020946	0.0216179	3R4F 3m
Top3a	0.296783	3.10654	20.467	0.00545583	0.0436491	3R4F 3m
Tpd52	0.231141	3.41072	20.467	0.00270389	0.0260734	3R4F 3m
Tpm2	-0.360549	-3.91513	20.467	0.000827714	0.0109317	3R4F 3m
Tpst1	-0.267312	-3.65442	20.467	0.00152941	0.0171523	3R4F 3m
Traf3	0.403498	3.71657	20.467	0.00132159	0.0153233	3R4F 3m
Trf	0.289748	6.71084	20.467	1.39333e-06	7.37749e-05	3R4F 3m
Trpc1	-0.207535	-3.61333	20.467	0.00168419	0.0184154	3R4F 3m
Trpc3	-0.250265	-3.44449	20.467	0.0024994	0.0246178	3R4F 3m
Rpl13a	0.259477	3.44592	20.467	0.00249109	0.0245764	3R4F 3m
Ttc3	0.233933	3.41097	20.467	0.00270233	0.0260728	3R4F 3m
Tubb5	0.2266	3.31562	20.467	0.0033719	0.0307657	3R4F 3m
Txn1	0.241911	5.26502	20.467	3.48508e-05	0.0010043	3R4F 3m
Cmpk2	-0.579857	-5.96056	20.467	7.18308e-06	0.000283318	3R4F 3m
Tyrobp	0.966097	7.35666	20.467	3.60134e-07	2.47741e-05	3R4F 3m
Zrsr1	-0.32858	-5.05838	20.467	5.62292e-05	0.00143921	3R4F 3m
Usp12	-0.477652	-4.59186	20.467	0.0001675	0.00326752	3R4F 3m
Unc119	0.459536	4.37479	20.467	0.000279409	0.00484337	3R4F 3m
Ung	0.682913	4.32367	20.467	0.000315258	0.00531708	3R4F 3m
Upk1b	-0.39723	-3.61523	20.467	0.00167672	0.0183603	3R4F 3m
Uqcrq	0.307798	4.50352	20.467	0.000206235	0.00386952	3R4F 3m
Vav1	0.44742	4.75964	20.467	0.000112941	0.00247295	3R4F 3m
Vcam1	0.457316	6.28259	20.467	3.52238e-06	0.000158053	3R4F 3m
Vcl	-0.323633	-3.64692	20.467	0.00155658	0.0173016	3R4F 3m
Vegfa	-0.429156	-3.18115	20.467	0.00459831	0.0385724	3R4F 3m
Vegfc	-0.494346	-3.88535	20.467	0.000887979	0.0114761	3R4F 3m
Lin7c	-0.177151	-3.12799	20.467	0.00519466	0.0421385	3R4F 3m
Vezf1	-0.223595	-3.4905	20.467	0.00224506	0.0228601	3R4F 3m
Vim	0.287738	3.78904	20.467	0.00111433	0.0134932	3R4F 3m
Vldlr	-0.244159	-3.9789	20.467	0.000712012	0.00978951	3R4F 3m
Vnn1	2.70043	25.4506	20.467	5.69188e-17	1.35955e-13	3R4F 3m
Trpv2	0.742432	7.50225	20.467	2.67516e-07	1.9157e-05	3R4F 3m
Vtn	-0.554943	-7.38187	20.467	3.41993e-07	2.36191e-05	3R4F 3m
Wbp5	0.131809	3.06701	20.467	0.00597103	0.0465351	3R4F 3m
Eif4h	-0.145607	-3.60729	20.467	0.00170824	0.0185969	3R4F 3m
Wee1	0.359351	3.96909	20.467	0.000728716	0.00997822	3R4F 3m
Zmat3	0.317491	3.95986	20.467	0.000744767	0.010135	3R4F 3m
Wnt2	-0.533476	-3.06267	20.467	0.00603045	0.0467895	3R4F 3m
Wnt4	-0.370856	-5.23347	20.467	3.74826e-05	0.00106493	3R4F 3m
Xpc	-0.364503	-4.89991	20.467	8.13394e-05	0.00190771	3R4F 3m
Siae	0.167468	3.17778	20.467	0.00463411	0.0387982	3R4F 3m
Zfp207	-0.237177	-3.14774	20.467	0.00496481	0.0407573	3R4F 3m
Zfp37	-0.356682	-4.31005	20.467	0.000325566	0.00542806	3R4F 3m
Zfp64	-0.303934	-3.45333	20.467	0.00244844	0.0243216	3R4F 3m
Aplnr	-0.814041	-5.94431	20.467	7.44853e-06	0.00029114	3R4F 3m
Clec5a	2.45717	17.9568	20.467	5.32232e-14	5.47041e-11	3R4F 3m
Def6	0.350419	4.2352	20.467	0.000388545	0.00618874	3R4F 3m
Ets2	-0.342171	-4.09085	20.467	0.000546527	0.00799118	3R4F 3m
Farsb	0.281992	3.70757	20.467	0.00134986	0.0155786	3R4F 3m
Gdf15	1.72802	12.1138	20.467	8.54459e-11	2.17378e-08	3R4F 3m
Gpr34	1.03181	4.38603	20.467	0.000272096	0.00477823	3R4F 3m
Hcst	0.287411	3.17679	20.467	0.0046446	0.0388302	3R4F 3m
Hs2st1	0.239539	3.13527	20.467	0.00510874	0.0416736	3R4F 3m
Impdh1	-0.334258	-3.18729	20.467	0.00453392	0.0382157	3R4F 3m
Esyt1	0.477147	5.27012	20.467	3.4443e-05	0.000998046	3R4F 3m
Slc26a4	3.25759	20.482	20.467	4.12683e-15	5.54678e-12	3R4F 3m
Scamp2	0.194741	3.20661	20.467	0.00433683	0.0369466	3R4F 3m
Scamp3	0.245299	4.71545	20.467	0.000125277	0.00265008	3R4F 3m
Sh3bp2	0.842172	4.94687	20.467	7.28955e-05	0.001752	3R4F 3m
Sh3bp5	-0.600185	-4.63347	20.467	0.000151882	0.00306094	3R4F 3m
Spry1	-0.462291	-4.12646	20.467	0.000502414	0.00748395	3R4F 3m
Sra1	-0.173924	-3.18829	20.467	0.00452357	0.0381469	3R4F 3m
Taf7	-0.341799	-6.03759	20.467	6.05049e-06	0.000246434	3R4F 3m
Natd1	0.317911	5.07557	20.467	5.40284e-05	0.00140273	3R4F 3m
Tekt2	-0.570099	-4.21306	20.467	0.000409422	0.006416	3R4F 3m
Tlk2	-0.155077	-3.46309	20.467	0.00239338	0.0239242	3R4F 3m
Tlr2	1.44999	11.7546	20.467	1.46925e-10	3.42296e-08	3R4F 3m
Tnfsf13b	0.417913	4.96885	20.467	6.92556e-05	0.00168446	3R4F 3m
Aldh1a7	-0.2834	-3.6583	20.467	0.00151552	0.0170076	3R4F 3m
Axl	0.600191	5.94234	20.467	7.48136e-06	0.00029114	3R4F 3m
Cd97	-0.345253	-3.69899	20.467	0.00137735	0.0158437	3R4F 3m
Ceacam1	-0.331945	-4.4441	20.467	0.000237252	0.00431823	3R4F 3m
Ceacam10	0.47971	5.53736	20.467	1.86641e-05	0.000605042	3R4F 3m
Map4k2	-0.382105	-4.54336	20.467	0.000187759	0.00360122	3R4F 3m
Mapk13	0.415759	3.48972	20.467	0.00224914	0.0228884	3R4F 3m
Mapk9	-0.247892	-3.32921	20.467	0.00326739	0.0300955	3R4F 3m
Plod3	0.323011	3.16075	20.467	0.0048189	0.0399434	3R4F 3m
Slc27a2	0.498104	3.8945	20.467	0.000869016	0.0113003	3R4F 3m
Vnn3	1.37006	11.9111	20.467	1.15837e-10	2.81114e-08	3R4F 3m
Zfp146	-0.937778	-4.07447	20.467	0.0005681	0.00821308	3R4F 3m
Zfp260	-0.220382	-4.10792	20.467	0.000524913	0.00772687	3R4F 3m
Slc27a4	0.284016	3.61201	20.467	0.00168942	0.018461	3R4F 3m
Slc7a11	0.800399	8.26492	20.467	5.90459e-08	5.29082e-06	3R4F 3m
Abcd2	0.268499	3.54479	20.467	0.00197753	0.0206289	3R4F 3m
Cenph	0.592492	4.77302	20.467	0.000109455	0.00241783	3R4F 3m
Clec4a2	0.571512	5.0727	20.467	5.43902e-05	0.00140794	3R4F 3m
Dysf	0.36665	3.85646	20.467	0.000950603	0.0120449	3R4F 3m
Exo1	0.243945	3.77827	20.467	0.00114297	0.0137448	3R4F 3m
Racgap1	0.410198	3.08311	20.467	0.00575583	0.0453843	3R4F 3m
Slc9a3r1	0.373006	3.77214	20.467	0.00115959	0.0138884	3R4F 3m
Vat1	0.536146	4.80838	20.467	0.000100753	0.00226038	3R4F 3m
Vsnl1	-0.448181	-4.08596	20.467	0.000552882	0.00805713	3R4F 3m
Brd7	0.342417	4.30499	20.467	0.000329481	0.00547588	3R4F 3m
Polk	-0.267862	-4.14223	20.467	0.000484033	0.00727841	3R4F 3m
Tspan32	0.519079	5.3766	20.467	2.69596e-05	0.000813583	3R4F 3m
Omd	-0.438985	-3.63631	20.467	0.0015958	0.0176589	3R4F 3m
Aoah	0.367863	4.44416	20.467	0.000237218	0.00431823	3R4F 3m
Irf5	0.343975	3.10288	20.467	0.00550167	0.0438153	3R4F 3m
Tcirg1	0.912929	9.4203	20.467	6.91786e-09	8.95375e-07	3R4F 3m
Bcap31	0.254664	4.7429	20.467	0.000117463	0.0025349	3R4F 3m
Zfp275	-0.186587	-3.15003	20.467	0.00493884	0.0406675	3R4F 3m
Tlx3	-0.25195	-3.28859	20.467	0.00358958	0.032181	3R4F 3m
Dbf4	0.31715	3.93149	20.467	0.000796359	0.0106058	3R4F 3m
Pla2g7	0.74036	4.12791	20.467	0.000500698	0.00747457	3R4F 3m
Zfp354b	-0.335571	-3.91304	20.467	0.000831817	0.0109693	3R4F 3m
Tnfrsf12a	-0.665186	-5.54755	20.467	1.82359e-05	0.000595581	3R4F 3m
Add3	-0.437413	-7.2753	20.467	4.25749e-07	2.82856e-05	3R4F 3m
Msrb1	0.65578	6.79773	20.467	1.1577e-06	6.36116e-05	3R4F 3m
Tjp3	0.644109	6.15313	20.467	4.68367e-06	0.000200583	3R4F 3m
Abcg3	-0.44584	-5.54131	20.467	1.8497e-05	0.000602983	3R4F 3m
Naglu	0.740911	5.9073	20.467	8.09131e-06	0.000308689	3R4F 3m
Spg21	0.221512	3.50397	20.467	0.00217554	0.022243	3R4F 3m
Efhd2	0.335666	4.7168	20.467	0.00012488	0.00264808	3R4F 3m
Fam21	0.254394	4.49686	20.467	0.000209498	0.00391811	3R4F 3m
Ndrg2	-0.681628	-4.58355	20.467	0.000170807	0.00332352	3R4F 3m
Clic4	-0.211373	-3.06088	20.467	0.00605499	0.0469174	3R4F 3m
Hdgfrp3	-0.276228	-3.58176	20.467	0.00181357	0.0193694	3R4F 3m
Slc39a1	0.322471	4.14325	20.467	0.000482866	0.00726711	3R4F 3m
Fbxl12	-0.524772	-9.00359	20.467	1.4701e-08	1.72396e-06	3R4F 3m
Glrx3	0.218861	3.58092	20.467	0.00181712	0.0193838	3R4F 3m
Vps26a	0.204374	3.0457	20.467	0.00626794	0.0480982	3R4F 3m
Tor3a	-0.365262	-3.95448	20.467	0.000754289	0.0101931	3R4F 3m
Lmcd1	-0.617758	-6.25156	20.467	3.77063e-06	0.000166374	3R4F 3m
Zfp354c	-0.211727	-3.24251	20.467	0.00399261	0.0347681	3R4F 3m
Pik3cg	0.696011	7.26777	20.467	4.32414e-07	2.85116e-05	3R4F 3m
Nox4	-0.475745	-3.47041	20.467	0.00235286	0.0236014	3R4F 3m
Ebi3	0.28583	3.48728	20.467	0.002262	0.0229924	3R4F 3m
Lats2	-0.273593	-4.5939	20.467	0.000166697	0.00325804	3R4F 3m
Ero1l	0.361043	4.41976	20.467	0.000251273	0.00451955	3R4F 3m
Postn	-0.20891	-3.16516	20.467	0.00477036	0.0397105	3R4F 3m
Pnpla6	0.374906	4.52524	20.467	0.000195947	0.0037215	3R4F 3m
Dlc1	-0.429789	-3.67733	20.467	0.00144927	0.0164436	3R4F 3m
Atp11a	0.615637	5.07293	20.467	5.43612e-05	0.00140794	3R4F 3m
Atp9b	0.261534	3.68217	20.467	0.00143288	0.016348	3R4F 3m
Rgs1	1.40084	6.59224	20.467	1.79711e-06	8.94611e-05	3R4F 3m
Dkk3	-0.366837	-5.48781	20.467	2.08982e-05	0.000661666	3R4F 3m
Hs6st1	0.481414	5.19853	20.467	4.06336e-05	0.00113598	3R4F 3m
Fbxl3	-0.241045	-3.14775	20.467	0.00496474	0.0407573	3R4F 3m
Acsl4	0.492167	6.96338	20.467	8.15457e-07	4.77831e-05	3R4F 3m
Slc25a13	0.28871	3.59759	20.467	0.00174753	0.0189304	3R4F 3m
Tmod3	-0.381829	-3.4206	20.467	0.00264244	0.0256507	3R4F 3m
C1s1	0.452543	5.69749	20.467	1.29743e-05	0.00044891	3R4F 3m
C1ra	0.839118	4.29963	20.467	0.000333681	0.00552646	3R4F 3m
Grb14	-0.308234	-4.14036	20.467	0.000486177	0.00730177	3R4F 3m
Galns	0.776402	6.96051	20.467	8.20405e-07	4.77831e-05	3R4F 3m
Slc7a8	0.428991	5.84929	20.467	9.21516e-06	0.000343319	3R4F 3m
H2afz	0.425115	6.48817	20.467	2.25012e-06	0.000106548	3R4F 3m
Tnk2	-0.203131	-3.7612	20.467	0.00118983	0.014162	3R4F 3m
Ctps	0.841051	13.5308	20.467	1.12949e-11	4.19906e-09	3R4F 3m
Ech1	-0.379804	-4.66018	20.467	0.00014264	0.00291162	3R4F 3m
Hn1l	0.371777	3.24678	20.467	0.00395347	0.034505	3R4F 3m
Nus1	0.392989	5.21508	20.467	3.9109e-05	0.00110218	3R4F 3m
Rab11fip5	0.491722	5.44216	20.467	2.31979e-05	0.000718681	3R4F 3m
Tmem38b	0.354687	4.16049	20.467	0.000463584	0.00704366	3R4F 3m
Hgsnat	0.182921	3.03319	20.467	0.00644885	0.0491175	3R4F 3m
Cdca8	0.607041	4.22985	20.467	0.000393491	0.00624475	3R4F 3m
Rhpn2	-0.460129	-4.4482	20.467	0.000234967	0.00428558	3R4F 3m
Cdc23	-0.221269	-3.26142	20.467	0.00382213	0.0337727	3R4F 3m
Ncald	-0.421829	-3.889	20.467	0.000880364	0.01141	3R4F 3m
Emr4	-0.595264	-3.67949	20.467	0.00144195	0.0163924	3R4F 3m
Nudcd2	0.189176	3.04733	20.467	0.00624484	0.0480264	3R4F 3m
Cd300lg	-0.295583	-3.30728	20.467	0.00343763	0.0311769	3R4F 3m
Txndc17	0.241972	4.42231	20.467	0.000249764	0.0044991	3R4F 3m
Lurap1l	-0.542735	-5.86878	20.467	8.82071e-06	0.000332165	3R4F 3m
Cnot11	-0.245595	-3.54587	20.467	0.00197252	0.0206012	3R4F 3m
Lair1	0.577793	3.52686	20.467	0.00206221	0.0213213	3R4F 3m
Batf	0.359465	3.56453	20.467	0.00188823	0.0199837	3R4F 3m
Sult1d1	-0.63787	-5.17642	20.467	4.2766e-05	0.00117492	3R4F 3m
Pdlim3	-0.472535	-5.15637	20.467	4.47972e-05	0.00122113	3R4F 3m
Nucb2	0.493719	6.20188	20.467	4.20618e-06	0.000181468	3R4F 3m
Pgrmc1	-0.347889	-4.51527	20.467	0.000200602	0.00378522	3R4F 3m
Sdcbp	0.507585	8.87882	20.467	1.85018e-08	2.07232e-06	3R4F 3m
Prdx4	0.392382	3.72889	20.467	0.00128384	0.015015	3R4F 3m
Ppp1r3c	-0.60904	-5.07015	20.467	5.47127e-05	0.00141006	3R4F 3m
Htatip2	0.291756	3.3448	20.467	0.00315139	0.0292894	3R4F 3m
Pcdh12	-0.470635	-4.34631	20.467	0.000298848	0.00510937	3R4F 3m
Reck	-0.471634	-4.78049	20.467	0.000107554	0.00237884	3R4F 3m
Vamp5	-0.165344	-3.40004	20.467	0.00277193	0.0265537	3R4F 3m
B3gnt2	-0.306726	-3.06813	20.467	0.00595577	0.0464784	3R4F 3m
Sept9	0.286611	3.50698	20.467	0.0021603	0.0221	3R4F 3m
Slc7a10	-0.696779	-4.21385	20.467	0.000408652	0.00640967	3R4F 3m
Gpatch11	-0.551701	-6.06464	20.467	5.69766e-06	0.000233698	3R4F 3m
Cks1b	0.745325	7.22251	20.467	4.74807e-07	3.05011e-05	3R4F 3m
Spag5	0.208426	3.28504	20.467	0.00361918	0.0323633	3R4F 3m
Egfl6	0.303534	3.31918	20.467	0.00334423	0.0305577	3R4F 3m
Rnase2b	0.634379	6.70397	20.467	1.41396e-06	7.4416e-05	3R4F 3m
Icos	0.422527	3.87859	20.467	0.000902261	0.0116263	3R4F 3m
Rragc	0.157843	3.40461	20.467	0.00274265	0.0262876	3R4F 3m
Gucy1b3	-0.75025	-6.51452	20.467	2.12532e-06	0.000101741	3R4F 3m
Ccrl2	-0.471932	-4.26152	20.467	0.00036512	0.00592361	3R4F 3m
Arl6ip1	0.207492	3.15277	20.467	0.00490789	0.0405034	3R4F 3m
Ctnnal1	-0.274454	-3.47481	20.467	0.0023288	0.0234801	3R4F 3m
Mtmr7	0.55851	5.86189	20.467	8.95806e-06	0.000336611	3R4F 3m
Rfk	-0.295897	-3.92104	20.467	0.000816248	0.0108212	3R4F 3m
Ncapg	0.265622	3.41304	20.467	0.00268936	0.0259907	3R4F 3m
Crlf3	-0.362003	-5.66924	20.467	1.38311e-05	0.000472936	3R4F 3m
Irgm2	-0.40249	-4.15786	20.467	0.000466471	0.00707521	3R4F 3m
Ramp2	-0.389036	-6.69423	20.467	1.44371e-06	7.5527e-05	3R4F 3m
Atp6ap1	0.172184	3.03956	20.467	0.00635617	0.0485621	3R4F 3m
Cldn8	-0.85274	-7.87405	20.467	1.26841e-07	1.01665e-05	3R4F 3m
Hpgds	0.717258	6.67754	20.467	1.49624e-06	7.73484e-05	3R4F 3m
Calcrl	-0.806547	-3.58488	20.467	0.00180034	0.0192801	3R4F 3m
St3gal6	-0.375827	-4.74213	20.467	0.000117676	0.00253532	3R4F 3m
Ftsj1	-0.226291	-3.05083	20.467	0.00619527	0.0476872	3R4F 3m
Pdgfc	1.0705	5.9137	20.467	7.97627e-06	0.000306032	3R4F 3m
Wdr45	-0.2659	-3.55668	20.467	0.00192325	0.0202079	3R4F 3m
Prdx5	0.253049	3.07008	20.467	0.00592945	0.0463558	3R4F 3m
Plagl2	0.257266	3.04176	20.467	0.00632448	0.048447	3R4F 3m
Rcan1	-0.319365	-3.02799	20.467	0.00652559	0.0494662	3R4F 3m
Cxcl13	0.764779	3.48225	20.467	0.00228873	0.0232217	3R4F 3m
Panx1	0.455832	5.50326	20.467	2.01739e-05	0.000645976	3R4F 3m
Dgke	-0.302925	-5.14571	20.467	4.59168e-05	0.00123621	3R4F 3m
Grasp	-0.448017	-4.17115	20.467	0.00045205	0.00690483	3R4F 3m
Mad2l1	0.390613	3.32978	20.467	0.00326305	0.0300952	3R4F 3m
Nagk	0.297136	3.77848	20.467	0.00114239	0.0137448	3R4F 3m
Fxyd1	-0.555168	-4.84171	20.467	9.31931e-05	0.00212303	3R4F 3m
Plek	1.06602	8.00417	20.467	9.81138e-08	8.19046e-06	3R4F 3m
Rev1	0.37541	3.92915	20.467	0.000800766	0.0106482	3R4F 3m
Mpp5	-0.276086	-3.45104	20.467	0.00246155	0.0243825	3R4F 3m
Patz1	-0.218873	-3.95727	20.467	0.000749327	0.0101496	3R4F 3m
Cpxm1	0.877202	6.43459	20.467	2.52757e-06	0.000117771	3R4F 3m
Stk3	-0.358399	-3.86354	20.467	0.000934857	0.011934	3R4F 3m
Tmem45a	-0.383859	-3.66597	20.467	0.00148848	0.0167802	3R4F 3m
Higd1a	-0.300357	-4.05414	20.467	0.00059606	0.00855789	3R4F 3m
Pitpnb	-0.257508	-3.30447	20.467	0.00346007	0.0313253	3R4F 3m
Dnajb5	-0.238156	-3.0566	20.467	0.0061144	0.0472521	3R4F 3m
Amotl2	-0.380265	-4.09932	20.467	0.000535692	0.00785906	3R4F 3m
B4galt5	0.273015	3.89573	20.467	0.000866506	0.011282	3R4F 3m
1110004F10Rik	-0.194941	-3.15797	20.467	0.00484973	0.0401418	3R4F 3m
B4galt4	-0.627907	-6.72969	20.467	1.33832e-06	7.17316e-05	3R4F 3m
B4galt6	0.448096	7.08229	20.467	6.35536e-07	3.89639e-05	3R4F 3m
Serinc1	-0.374005	-4.08091	20.467	0.00055952	0.00810814	3R4F 3m
Cyp2d22	-0.516552	-5.96889	20.467	7.05082e-06	0.000278772	3R4F 3m
Suclg1	-0.168517	-3.12896	20.467	0.00518314	0.0420645	3R4F 3m
Mbtps1	-0.327942	-3.32828	20.467	0.00327446	0.0301344	3R4F 3m
Aldh18a1	0.419902	3.38355	20.467	0.00288028	0.0274113	3R4F 3m
Kcnip3	-0.221467	-3.83762	20.467	0.000993789	0.0123966	3R4F 3m
Snd1	0.557524	5.71732	20.467	1.24053e-05	0.000436133	3R4F 3m
Rgs19	0.472278	4.08504	20.467	0.000554086	0.00806124	3R4F 3m
Ikbke	0.392724	3.56424	20.467	0.00188953	0.0199854	3R4F 3m
Tspan6	-0.278878	-3.23354	20.467	0.00407602	0.0353451	3R4F 3m
Srpk3	-0.328508	-3.95061	20.467	0.000761211	0.0102628	3R4F 3m
Rapgef4	-0.299102	-3.46763	20.467	0.00236814	0.0237262	3R4F 3m
Mpp6	0.378933	3.78468	20.467	0.00112585	0.0136044	3R4F 3m
Klk11	0.365647	3.56023	20.467	0.00190732	0.0201369	3R4F 3m
Clec4n	3.13075	16.23	20.467	3.70172e-13	2.31001e-10	3R4F 3m
Clec7a	1.79371	13.2276	20.467	1.71617e-11	5.4521e-09	3R4F 3m
Ccnl1	-0.298512	-3.63504	20.467	0.00160059	0.0177007	3R4F 3m
Brinp1	0.355915	3.59192	20.467	0.00177089	0.0190769	3R4F 3m
Litaf	0.528593	4.71588	20.467	0.00012515	0.00265008	3R4F 3m
Psrc1	0.392445	4.32553	20.467	0.000313877	0.00529891	3R4F 3m
Lat2	0.468542	4.14588	20.467	0.000479872	0.00722828	3R4F 3m
Pf4	1.47817	11.3985	20.467	2.54607e-10	5.30614e-08	3R4F 3m
Chst5	-0.280735	-4.40201	20.467	0.00026202	0.00466275	3R4F 3m
Scube2	-0.947398	-6.12576	20.467	4.97583e-06	0.000211026	3R4F 3m
Supt20	-0.280055	-3.51567	20.467	0.00211689	0.0217579	3R4F 3m
Arl10	-0.262936	-3.49492	20.467	0.00222201	0.0226386	3R4F 3m
Zbtb33	-0.220884	-3.40952	20.467	0.00271144	0.0261174	3R4F 3m
Scamp5	0.431462	6.00895	20.467	6.44847e-06	0.000257836	3R4F 3m
Slc37a2	0.640426	4.84881	20.467	9.16567e-05	0.00209898	3R4F 3m
Ly6i	3.25186	21.631	20.467	1.41561e-15	2.06125e-12	3R4F 3m
Retnla	1.64411	15.8012	20.467	6.15975e-13	3.47191e-10	3R4F 3m
Srd5a3	0.485393	6.54256	20.467	2.00032e-06	9.70876e-05	3R4F 3m
Atp5j2	0.184884	3.23815	20.467	0.00403296	0.0350412	3R4F 3m
Ntn4	-0.593933	-4.92782	20.467	7.62088e-05	0.00181912	3R4F 3m
Fxyd7	-0.288594	-3.1169	20.467	0.00532818	0.0428634	3R4F 3m
Cd200r1	1.12957	8.41855	20.467	4.39614e-08	4.15209e-06	3R4F 3m
Rbak	-0.268912	-3.44957	20.467	0.00246999	0.0244384	3R4F 3m
Tnip1	0.598907	6.53311	20.467	2.04159e-06	9.88162e-05	3R4F 3m
Tesc	-0.162062	-3.16001	20.467	0.00482706	0.0399921	3R4F 3m
Crlf2	0.586685	6.94415	20.467	8.49161e-07	4.87494e-05	3R4F 3m
Cldn10	-0.601937	-7.06766	20.467	6.5526e-07	3.97321e-05	3R4F 3m
Vstm2b	-0.328214	-3.57199	20.467	0.00185552	0.0197211	3R4F 3m
Pdcd1lg2	0.34823	3.98456	20.467	0.000702562	0.00971192	3R4F 3m
Slc43a3	-0.414317	-4.01486	20.467	0.000654025	0.00916422	3R4F 3m
Trem1	0.201329	3.97984	20.467	0.000710431	0.009782	3R4F 3m
Mmp19	0.62454	5.79098	20.467	1.0506e-05	0.000379279	3R4F 3m
Fam181b	-0.281206	-3.30209	20.467	0.00347922	0.0314335	3R4F 3m
Slc35b4	0.240829	3.60217	20.467	0.00172887	0.0187631	3R4F 3m
Pmaip1	0.487167	3.09673	20.467	0.0055796	0.0442343	3R4F 3m
Akr1a1	0.238	4.34057	20.467	0.000302927	0.00516033	3R4F 3m
Sumf1	0.261505	3.83434	20.467	0.00100151	0.0124639	3R4F 3m
Trappc2l	0.276073	4.25758	20.467	0.000368536	0.00595141	3R4F 3m
Rcl1	-0.212742	-3.72234	20.467	0.00130376	0.015177	3R4F 3m
Hgh1	-0.193804	-3.59816	20.467	0.00174519	0.0189284	3R4F 3m
Tpm3	-0.273422	-3.13005	20.467	0.00517014	0.0419981	3R4F 3m
Pcbp3	-0.293441	-3.74912	20.467	0.00122417	0.0144918	3R4F 3m
Fxyd6	-0.338023	-3.358	20.467	0.00305632	0.0286959	3R4F 3m
Nek6	0.701143	7.87474	20.467	1.26667e-07	1.01665e-05	3R4F 3m
Ackr2	-0.270364	-3.43307	20.467	0.00256684	0.0250981	3R4F 3m
Chst7	-0.486284	-5.72778	20.467	1.21157e-05	0.00042681	3R4F 3m
Cenpk	0.738642	4.05361	20.467	0.000596805	0.00856155	3R4F 3m
Qtrt1	-0.210539	-3.43158	20.467	0.00257573	0.0251709	3R4F 3m
Fignl1	0.956625	5.3033	20.467	3.19086e-05	0.000932339	3R4F 3m
Cd274	0.505523	5.31164	20.467	3.13016e-05	0.000920763	3R4F 3m
Gucy1a3	-0.733805	-8.05288	20.467	8.91725e-08	7.6378e-06	3R4F 3m
Aqp9	0.302851	5.93068	20.467	7.67894e-06	0.000297047	3R4F 3m
Sav1	-0.28812	-3.23229	20.467	0.0040878	0.0354121	3R4F 3m
Smoc2	-0.297468	-4.42988	20.467	0.000245345	0.00443369	3R4F 3m
Parvg	0.478426	5.57396	20.467	1.71714e-05	0.000563978	3R4F 3m
Sdf2l1	0.673786	5.16549	20.467	4.38617e-05	0.00120125	3R4F 3m
Ctsz	1.28769	15.6183	20.467	7.68256e-13	4.19492e-10	3R4F 3m
Trpv6	-0.149398	-3.03114	20.467	0.00647905	0.0492425	3R4F 3m
Ms4a8a	1.60867	10.3809	20.467	1.31772e-09	2.09315e-07	3R4F 3m
Sirt3	-0.26618	-3.05334	20.467	0.00615989	0.0474776	3R4F 3m
Sp5	0.451434	3.332	20.467	0.00324631	0.0299962	3R4F 3m
Fcamr	0.436908	4.75401	20.467	0.000114442	0.00249956	3R4F 3m
Gpr85	0.22244	3.61515	20.467	0.00167705	0.0183603	3R4F 3m
Nmi	-0.225797	-3.24241	20.467	0.00399357	0.0347681	3R4F 3m
Lpin3	-0.279486	-3.7675	20.467	0.00117232	0.0139918	3R4F 3m
Pmepa1	0.398349	4.35334	20.467	0.000293926	0.00503784	3R4F 3m
Ndfip1	-0.328873	-5.23711	20.467	3.71685e-05	0.00105773	3R4F 3m
Slc15a3	1.26427	9.49994	20.467	6.00422e-09	8.07014e-07	3R4F 3m
Twsg1	-0.764299	-5.63295	20.467	1.50172e-05	0.000510497	3R4F 3m
Slc9a3r2	-0.381463	-3.25569	20.467	0.003873	0.0340921	3R4F 3m
Tmem176b	0.396676	5.69046	20.467	1.31824e-05	0.000454312	3R4F 3m
Tbata	-0.217472	-4.00255	20.467	0.000673329	0.00938953	3R4F 3m
Ifi30	0.856023	8.21621	20.467	6.48767e-08	5.66795e-06	3R4F 3m
Cndp2	0.617532	8.33512	20.467	5.15794e-08	4.7434e-06	3R4F 3m
Tmem176a	0.715701	12.445	20.467	5.23979e-11	1.45325e-08	3R4F 3m
Gng11	-0.367337	-6.11727	20.467	5.07025e-06	0.00021451	3R4F 3m
Tmem42	-0.357896	-6.62183	20.467	1.68625e-06	8.51556e-05	3R4F 3m
Cxcl16	0.862501	9.44168	20.467	6.65921e-09	8.68332e-07	3R4F 3m
Wfdc21	3.26223	20.057	20.467	6.2167e-15	7.75889e-12	3R4F 3m
Tspan13	-0.287574	-3.47137	20.467	0.0023476	0.023588	3R4F 3m
Tmed3	0.378762	7.21938	20.467	4.77896e-07	3.05871e-05	3R4F 3m
1110001J03Rik	-0.254244	-3.06592	20.467	0.00598596	0.0465685	3R4F 3m
Fkbp11	1.07456	8.78431	20.467	2.20507e-08	2.32103e-06	3R4F 3m
Aaed1	-0.599225	-3.87655	20.467	0.00090662	0.0116421	3R4F 3m
Tmem57	0.284761	3.46107	20.467	0.00240469	0.0240098	3R4F 3m
Dnajc15	0.276938	3.42732	20.467	0.00260141	0.0253794	3R4F 3m
Prr13	0.210433	3.24902	20.467	0.0039331	0.0343615	3R4F 3m
Bola2	0.400143	4.07532	20.467	0.000566964	0.00820759	3R4F 3m
Bccip	-0.27968	-4.02044	20.467	0.000645472	0.0090881	3R4F 3m
Grina	0.454183	5.74241	20.467	1.17219e-05	0.000417144	3R4F 3m
Mustn1	-0.912674	-7.55455	20.467	2.40589e-07	1.75159e-05	3R4F 3m
Sptssb	0.56709	5.08838	20.467	5.24451e-05	0.00137137	3R4F 3m
Pithd1	-0.216151	-3.33636	20.467	0.00321372	0.0297895	3R4F 3m
Them5	0.174777	3.24945	20.467	0.00392918	0.0343577	3R4F 3m
Cd302	0.779887	6.58705	20.467	1.81729e-06	8.96216e-05	3R4F 3m
Lyrm9	-0.163786	-3.03627	20.467	0.00640391	0.0489053	3R4F 3m
Klf15	-0.591679	-3.05952	20.467	0.00607385	0.0470218	3R4F 3m
Sec11c	0.578565	6.27201	20.467	3.6051e-06	0.000160693	3R4F 3m
Haus2	-0.381562	-3.73842	20.467	0.00125536	0.0147214	3R4F 3m
Isoc1	-0.372216	-3.89346	20.467	0.000871154	0.0113128	3R4F 3m
Aqp11	-0.315018	-3.06241	20.467	0.00603402	0.0467965	3R4F 3m
Atp6v1c1	0.828633	12.4621	20.467	5.11077e-11	1.44033e-08	3R4F 3m
Fam229b	-0.379904	-3.41819	20.467	0.00265733	0.0257667	3R4F 3m
Blzf1	-0.248678	-4.39516	20.467	0.000266293	0.00471901	3R4F 3m
Ccdc90b	0.232994	3.04687	20.467	0.00625136	0.0480554	3R4F 3m
Nosip	-0.228047	-3.02784	20.467	0.0065278	0.0494662	3R4F 3m
Alkbh7	-0.246559	-3.33224	20.467	0.00324456	0.0299958	3R4F 3m
Sac3d1	-0.218037	-3.41755	20.467	0.00266128	0.0257907	3R4F 3m
Rsl1d1	-0.298178	-3.52232	20.467	0.0020842	0.0215359	3R4F 3m
Dctpp1	0.365709	4.06336	20.467	0.000583219	0.00840807	3R4F 3m
Coprs	0.294755	4.12695	20.467	0.000501833	0.00748168	3R4F 3m
Pcp4l1	-0.696771	-3.80347	20.467	0.0010771	0.0131701	3R4F 3m
Chchd7	-0.2273	-3.22688	20.467	0.00413912	0.0356446	3R4F 3m
Spc25	0.869567	4.40177	20.467	0.000262174	0.00466275	3R4F 3m
Tnfaip8l1	0.26683	3.71054	20.467	0.00134045	0.0155007	3R4F 3m
2610528J11Rik	-0.403197	-3.66163	20.467	0.00150373	0.0169078	3R4F 3m
2810001G20Rik	-0.34004	-4.97669	20.467	6.80008e-05	0.00166179	3R4F 3m
2810002D19Rik	-0.295545	-4.01649	20.467	0.000651512	0.00915102	3R4F 3m
Ptpmt1	0.22115	3.20713	20.467	0.00433171	0.0369209	3R4F 3m
Smim4	-0.385068	-3.47371	20.467	0.00233479	0.0234863	3R4F 3m
Cmss1	-0.220844	-3.36778	20.467	0.00298773	0.0282799	3R4F 3m
Slc30a7	0.23847	3.09649	20.467	0.00558257	0.0442378	3R4F 3m
Zmynd11	-0.162187	-3.22798	20.467	0.00412859	0.035589	3R4F 3m
Rnf181	0.197698	3.46468	20.467	0.00238448	0.0238685	3R4F 3m
Cul7	0.22796	3.47673	20.467	0.00231839	0.0234041	3R4F 3m
Ntpcr	0.339364	4.25208	20.467	0.000373351	0.00601251	3R4F 3m
Gdpd1	0.330705	4.57112	20.467	0.000175876	0.00339943	3R4F 3m
Ms4a4d	-0.391882	-4.41042	20.467	0.000256873	0.00459401	3R4F 3m
Abi3	-0.34902	-4.7469	20.467	0.000116367	0.00252172	3R4F 3m
Atg4b	-0.219343	-3.19856	20.467	0.004418	0.0374852	3R4F 3m
Golph3	-0.516484	-3.7419	20.467	0.00124514	0.0146606	3R4F 3m
Dph6	-0.259066	-3.64959	20.467	0.00154684	0.0172372	3R4F 3m
Tmed7	-0.194339	-3.06466	20.467	0.00600311	0.0466603	3R4F 3m
Tceal8	-0.274952	-3.65127	20.467	0.00154075	0.0171913	3R4F 3m
Dcbld1	-0.260614	-3.39731	20.467	0.00278962	0.0266938	3R4F 3m
Aspn	-0.450423	-3.1598	20.467	0.00482935	0.0399921	3R4F 3m
Sbds	-0.314388	-3.18905	20.467	0.00451562	0.0381166	3R4F 3m
Rnf220	-0.304273	-3.36573	20.467	0.00300201	0.028323	3R4F 3m
Gid4	-0.40566	-6.34597	20.467	3.06608e-06	0.000140066	3R4F 3m
Ptplad2	0.474832	4.72622	20.467	0.00012215	0.0026124	3R4F 3m
Rbm22	-0.198863	-3.27835	20.467	0.00367556	0.0327501	3R4F 3m
Ccdc109b	0.389846	3.90109	20.467	0.000855609	0.0111818	3R4F 3m
Mrpl33	0.309418	3.59651	20.467	0.00175193	0.0189662	3R4F 3m
Hint3	0.345504	4.59172	20.467	0.000167556	0.00326752	3R4F 3m
Ppp1r2	-0.419311	-5.16066	20.467	4.43542e-05	0.00121283	3R4F 3m
Slc16a9	-0.79044	-4.74842	20.467	0.000115952	0.00251681	3R4F 3m
Clec14a	-0.636918	-4.29468	20.467	0.0003376	0.00553489	3R4F 3m
Nhlrc2	-0.264821	-3.0919	20.467	0.00564139	0.0446229	3R4F 3m
Mfsd1	0.292483	4.99076	20.467	6.58092e-05	0.00161501	3R4F 3m
Tril	-0.454299	-5.07014	20.467	5.47142e-05	0.00141006	3R4F 3m
Pcyox1	0.257179	3.04233	20.467	0.00631628	0.0484054	3R4F 3m
Rnf128	1.28788	11.0578	20.467	4.36145e-10	8.19436e-08	3R4F 3m
Pxdc1	-0.573129	-5.52369	20.467	1.92551e-05	0.000623045	3R4F 3m
Baiap2l1	-0.28032	-4.21163	20.467	0.000410806	0.00642615	3R4F 3m
Proz	0.456006	5.39301	20.467	2.59635e-05	0.000788974	3R4F 3m
Kdelr2	-0.379289	-5.11406	20.467	4.9412e-05	0.00131212	3R4F 3m
Rras2	-0.334216	-3.50719	20.467	0.00215922	0.0221	3R4F 3m
Sdhd	0.164843	3.04124	20.467	0.00633193	0.0484664	3R4F 3m
Asf1b	0.511428	6.07394	20.467	5.58123e-06	0.000230002	3R4F 3m
1700010I14Rik	0.167318	3.34884	20.467	0.00312197	0.0291245	3R4F 3m
Fam188a	-0.395078	-3.67233	20.467	0.00146639	0.0165947	3R4F 3m
Cisd2	0.246508	3.67579	20.467	0.00145454	0.0164927	3R4F 3m
Yae1d1	-0.426203	-4.40907	20.467	0.000257695	0.0045993	3R4F 3m
Fam210b	-0.27645	-3.78264	20.467	0.00113125	0.0136508	3R4F 3m
Tmem88	-0.447643	-3.55936	20.467	0.00191121	0.0201537	3R4F 3m
Use1	-0.280981	-3.85136	20.467	0.000962117	0.0121117	3R4F 3m
Oxct1	0.239813	3.22828	20.467	0.00412573	0.0355819	3R4F 3m
Ndc80	0.471785	3.38328	20.467	0.00288204	0.0274131	3R4F 3m
Rpp14	-0.20826	-3.21198	20.467	0.00428357	0.0366075	3R4F 3m
Ola1	0.229388	3.4079	20.467	0.00272171	0.0261874	3R4F 3m
1700019D03Rik	-0.226767	-3.41717	20.467	0.00266363	0.0257992	3R4F 3m
Ctnnbip1	0.235037	3.55813	20.467	0.00191674	0.0201876	3R4F 3m
Gatm	1.012	7.45053	20.467	2.97218e-07	2.11109e-05	3R4F 3m
D16Ertd472e	-0.234569	-3.40644	20.467	0.00273096	0.026212	3R4F 3m
Timm21	-0.18782	-3.03457	20.467	0.00642866	0.0490583	3R4F 3m
Naaa	0.341815	5.83927	20.467	9.4248e-06	0.000349638	3R4F 3m
Nrarp	-0.477405	-3.43609	20.467	0.00254881	0.0249637	3R4F 3m
Gp2	0.919365	5.3634	20.467	2.77892e-05	0.000828602	3R4F 3m
Rnaseh2b	0.512453	4.60754	20.467	0.000161434	0.00318782	3R4F 3m
Arl8b	0.305974	4.1653	20.467	0.000458349	0.00698232	3R4F 3m
Cdt1	0.499078	4.15311	20.467	0.000471743	0.00714278	3R4F 3m
Pdzk1ip1	0.316006	3.97095	20.467	0.000725516	0.0099427	3R4F 3m
Ube2t	0.555305	4.20001	20.467	0.000422241	0.00656974	3R4F 3m
Peli1	-0.280669	-3.4767	20.467	0.00231857	0.0234041	3R4F 3m
Tbc1d19	-0.181627	-3.29105	20.467	0.00356919	0.032064	3R4F 3m
Cers4	-0.46505	-5.0328	20.467	5.96748e-05	0.00150028	3R4F 3m
Ndufb8	0.182115	3.12023	20.467	0.00528768	0.042704	3R4F 3m
Cltc	0.240556	4.68428	20.467	0.000134789	0.00278388	3R4F 3m
Bag4	-0.166449	-3.05594	20.467	0.0061236	0.0472813	3R4F 3m
Ppil4	-0.286013	-4.18235	20.467	0.000440241	0.00678176	3R4F 3m
Ssr3	0.157163	3.2964	20.467	0.0035253	0.0317841	3R4F 3m
Map1lc3b	-0.21363	-3.41279	20.467	0.00269089	0.0259911	3R4F 3m
Ilkap	-0.249856	-3.58062	20.467	0.00181842	0.0193858	3R4F 3m
Abhd5	0.215675	3.50244	20.467	0.00218332	0.0222964	3R4F 3m
Mtfr1	-0.195824	-3.16478	20.467	0.00477452	0.0397263	3R4F 3m
Eepd1	0.398288	3.86881	20.467	0.000923325	0.0118279	3R4F 3m
Saysd1	-0.341551	-6.23286	20.467	3.92885e-06	0.000171194	3R4F 3m
Fgfr1op2	-0.170005	-3.14571	20.467	0.00498799	0.0408788	3R4F 3m
Mfap1a	-0.142296	-3.59233	20.467	0.0017692	0.0190704	3R4F 3m
Bend5	-0.292124	-3.25098	20.467	0.00391536	0.0342916	3R4F 3m
Tm7sf3	0.297309	4.33343	20.467	0.000308072	0.00522109	3R4F 3m
4930523C07Rik	-0.302633	-4.69216	20.467	0.000132318	0.00275896	3R4F 3m
Dctn4	-0.149382	-3.14211	20.467	0.00502932	0.0411026	3R4F 3m
Alkbh8	-0.358399	-3.26751	20.467	0.00376877	0.0334103	3R4F 3m
Rnf149	0.68192	7.99495	20.467	9.99076e-08	8.27339e-06	3R4F 3m
Lipf	0.716473	7.65764	20.467	1.95396e-07	1.45283e-05	3R4F 3m
Samsn1	0.497513	4.55379	20.467	0.000183203	0.00352156	3R4F 3m
Aadac	0.256949	3.44274	20.467	0.00250966	0.0246763	3R4F 3m
N6amt1	-0.207774	-3.74313	20.467	0.00124152	0.0146278	3R4F 3m
Zfp639	-0.191695	-4.0154	20.467	0.000653206	0.00916422	3R4F 3m
Pllp	-0.726924	-6.02509	20.467	6.22104e-06	0.00025104	3R4F 3m
Gpsm1	-0.294802	-3.18332	20.467	0.00457545	0.0384477	3R4F 3m
Rab32	1.24238	9.20347	20.467	1.02129e-08	1.25669e-06	3R4F 3m
Cdca5	0.686141	5.15519	20.467	4.49196e-05	0.00122256	3R4F 3m
S100a16	-0.373467	-6.10573	20.467	5.2014e-06	0.000218471	3R4F 3m
Rgs10	0.484871	4.39344	20.467	0.000267377	0.00473342	3R4F 3m
Wfdc1	-0.467802	-4.11737	20.467	0.000513323	0.00758182	3R4F 3m
Tmem100	-0.410784	-3.79848	20.467	0.00108984	0.0133033	3R4F 3m
Tmem86a	0.638376	5.95705	20.467	7.23967e-06	0.000284907	3R4F 3m
Cmc1	0.416765	5.19031	20.467	4.14134e-05	0.00115042	3R4F 3m
Ppap2b	-0.302188	-4.45774	20.467	0.000229742	0.00421668	3R4F 3m
Tubb6	0.44306	3.97885	20.467	0.000712097	0.00978951	3R4F 3m
Npc2	0.278011	4.95192	20.467	7.20424e-05	0.00173627	3R4F 3m
Pold3	0.273309	4.38625	20.467	0.000271951	0.00477823	3R4F 3m
Tppp3	-0.644558	-4.13723	20.467	0.000489784	0.00732705	3R4F 3m
Nacc2	0.251185	3.40693	20.467	0.00272786	0.0262034	3R4F 3m
Bambi	-0.670978	-8.55809	20.467	3.37185e-08	3.36786e-06	3R4F 3m
2810417H13Rik	0.75434	4.40989	20.467	0.000257195	0.00459506	3R4F 3m
Tmem178	-0.565723	-8.14751	20.467	7.41327e-08	6.38089e-06	3R4F 3m
Emc4	-0.289459	-3.61631	20.467	0.00167249	0.0183449	3R4F 3m
Slc25a39	0.313249	4.90763	20.467	7.98868e-05	0.00187616	3R4F 3m
Pdzd2	-0.384969	-3.68011	20.467	0.00143985	0.0163793	3R4F 3m
Pak1ip1	-0.221719	-3.44268	20.467	0.00250996	0.0246763	3R4F 3m
Dcakd	0.282656	3.7524	20.467	0.00121474	0.0144095	3R4F 3m
Rchy1	-0.282312	-4.76986	20.467	0.000110267	0.00242351	3R4F 3m
Fam92a	-0.220468	-3.14275	20.467	0.00502188	0.0410802	3R4F 3m
B230217C12Rik	-0.315077	-3.24543	20.467	0.00396578	0.0345951	3R4F 3m
Fam120aos	-0.497584	-7.5056	20.467	2.65704e-07	1.91056e-05	3R4F 3m
Arl13b	-0.268009	-3.45194	20.467	0.00245642	0.0243455	3R4F 3m
Otub2	-0.315688	-4.61818	20.467	0.000157443	0.00312259	3R4F 3m
Spire1	0.299344	3.84359	20.467	0.000979903	0.0122825	3R4F 3m
Rpl39l	0.682795	3.74615	20.467	0.00123275	0.0145638	3R4F 3m
Ebpl	0.293907	4.15245	20.467	0.000472477	0.00714651	3R4F 3m
AI846148	-0.163449	-3.4562	20.467	0.00243215	0.0241872	3R4F 3m
Fam96a	0.270043	4.72339	20.467	0.000122965	0.00262021	3R4F 3m
Ddx39	0.302768	3.69298	20.467	0.00139695	0.0160479	3R4F 3m
Mcoln2	0.563058	5.83628	20.467	9.4882e-06	0.000350502	3R4F 3m
C630043F03Rik	-0.396489	-4.02914	20.467	0.000632335	0.00894059	3R4F 3m
Ncapd2	0.549359	3.7983	20.467	0.00109028	0.0133033	3R4F 3m
Lypd2	-0.545157	-3.44225	20.467	0.0025125	0.0246773	3R4F 3m
Tsr3	-0.288709	-3.05186	20.467	0.00618068	0.0476168	3R4F 3m
Nrn1	-0.46792	-3.72318	20.467	0.00130118	0.015157	3R4F 3m
Gpihbp1	-0.68617	-5.42185	20.467	2.43025e-05	0.000744979	3R4F 3m
Ppp1r14a	-0.85234	-4.16534	20.467	0.000458298	0.00698232	3R4F 3m
Rmnd5a	-0.24519	-3.22923	20.467	0.00411678	0.0355398	3R4F 3m
Mpzl1	-0.241523	-3.63981	20.467	0.00158276	0.0175591	3R4F 3m
Tmem140	-0.639619	-5.36766	20.467	2.75191e-05	0.000823357	3R4F 3m
Ndufaf4	-0.233807	-3.50951	20.467	0.00214757	0.0220214	3R4F 3m
Mrpl53	-0.175698	-3.10395	20.467	0.00548828	0.0437285	3R4F 3m
Ints1	0.269006	3.62298	20.467	0.00164651	0.0181054	3R4F 3m
Eml1	-0.206188	-3.11585	20.467	0.00534096	0.042895	3R4F 3m
Evc2	-0.331492	-4.38093	20.467	0.000275388	0.00481107	3R4F 3m
Tmem109	-0.252714	-5.0884	20.467	5.24435e-05	0.00137137	3R4F 3m
Cthrc1	-0.419109	-3.88874	20.467	0.000880911	0.01141	3R4F 3m
Mocos	0.352363	3.28335	20.467	0.0036333	0.0324388	3R4F 3m
Syf2	-0.149106	-3.3715	20.467	0.00296201	0.028082	3R4F 3m
Mtcl1	-0.177532	-3.11438	20.467	0.00535898	0.0429924	3R4F 3m
Myct1	-0.88112	-4.17079	20.467	0.000452436	0.00690483	3R4F 3m
Fam198b	-0.270583	-3.81971	20.467	0.00103663	0.0127467	3R4F 3m
Scgb3a1	0.419801	4.00416	20.467	0.000670775	0.00936886	3R4F 3m
Ifitm1	0.481256	6.5542	20.467	1.9507e-06	9.52082e-05	3R4F 3m
Arl8a	0.3394	3.58703	20.467	0.00179132	0.0192204	3R4F 3m
Trp53inp2	0.340777	4.51279	20.467	0.00020178	0.00379108	3R4F 3m
Tmem219	0.366499	4.72354	20.467	0.00012292	0.00262021	3R4F 3m
Ms4a6d	2.21237	12.1107	20.467	8.58413e-11	2.17378e-08	3R4F 3m
Elovl5	-0.234727	-3.06649	20.467	0.00597818	0.0465682	3R4F 3m
Dock5	0.139041	3.0776	20.467	0.00582861	0.0458547	3R4F 3m
Rnf208	0.275843	3.32558	20.467	0.00329497	0.0302221	3R4F 3m
1190002N15Rik	-0.351986	-4.29706	20.467	0.00033571	0.00553325	3R4F 3m
Tmcc2	-0.663015	-6.32774	20.467	3.19074e-06	0.000145187	3R4F 3m
Cd177	3.69069	16.7118	20.467	2.11747e-13	1.54161e-10	3R4F 3m
Zfp467	0.400388	6.03046	20.467	6.14714e-06	0.000249209	3R4F 3m
Vars2	0.227605	3.12441	20.467	0.00523741	0.0423869	3R4F 3m
1190005I06Rik	0.330995	4.30458	20.467	0.000329797	0.00547588	3R4F 3m
Med27	-0.50882	-4.45075	20.467	0.00023356	0.00426882	3R4F 3m
Zdhhc3	-0.252866	-3.02365	20.467	0.00659018	0.0498395	3R4F 3m
1810013L24Rik	-0.199411	-3.51853	20.467	0.00210278	0.0216638	3R4F 3m
Fuom	0.432764	6.24235	20.467	3.84777e-06	0.000168502	3R4F 3m
1810011H11Rik	0.531261	6.68852	20.467	1.46149e-06	7.62288e-05	3R4F 3m
Ydjc	0.38864	4.38478	20.467	0.000272898	0.00478562	3R4F 3m
Ubr4	0.282229	3.1522	20.467	0.00491428	0.0405034	3R4F 3m
Eci3	0.284328	4.73404	20.467	0.000119929	0.00257167	3R4F 3m
1810030O07Rik	-0.299386	-3.17723	20.467	0.00463999	0.0388272	3R4F 3m
Comtd1	0.570499	4.73517	20.467	0.000119611	0.00257156	3R4F 3m
Faim3	-0.599503	-3.9391	20.467	0.000782184	0.0104409	3R4F 3m
C1qtnf2	-0.444023	-3.23178	20.467	0.00409259	0.0354184	3R4F 3m
Tmem256	0.340951	4.27177	20.467	0.000356381	0.00579799	3R4F 3m
Mcemp1	0.788538	6.57108	20.467	1.88094e-06	9.23195e-05	3R4F 3m
Snx24	0.251728	3.10167	20.467	0.00551694	0.0438956	3R4F 3m
Polr2d	-0.265246	-4.51939	20.467	0.000198667	0.00375472	3R4F 3m
Elf2	-0.266839	-4.19566	20.467	0.000426608	0.00663178	3R4F 3m
Gins1	0.48426	3.95236	20.467	0.000758081	0.0102285	3R4F 3m
Necab1	0.285002	3.86798	20.467	0.000925124	0.0118423	3R4F 3m
Slc38a4	-0.765058	-6.37313	20.467	2.88954e-06	0.000132866	3R4F 3m
Hist1h4h	-0.42898	-3.85803	20.467	0.000947087	0.0120265	3R4F 3m
Cdhr4	0.42965	3.10724	20.467	0.00544713	0.043602	3R4F 3m
2300009A05Rik	-0.20301	-3.3686	20.467	0.00298202	0.0282411	3R4F 3m
Tsr2	-0.201443	-3.22411	20.467	0.00416558	0.0357491	3R4F 3m
Dnase1l1	0.309702	4.67244	20.467	0.000138588	0.00284553	3R4F 3m
Wdr5b	-0.437837	-3.60735	20.467	0.00170799	0.0185969	3R4F 3m
2310022B05Rik	-0.263171	-3.625	20.467	0.00163875	0.0180314	3R4F 3m
Hilpda	-0.745561	-6.39432	20.467	2.75911e-06	0.000127203	3R4F 3m
Plekhm2	0.351406	3.71811	20.467	0.0013168	0.0153084	3R4F 3m
Arhgef12	-0.355328	-3.43088	20.467	0.00257993	0.025198	3R4F 3m
2310061I04Rik	0.276982	4.68677	20.467	0.000134003	0.002782	3R4F 3m
Pxdn	-0.361764	-5.55912	20.467	1.77613e-05	0.000581168	3R4F 3m
Lrr1	0.243061	3.48176	20.467	0.00229136	0.0232232	3R4F 3m
Trip13	0.553021	5.97617	20.467	6.93728e-06	0.000276116	3R4F 3m
Smap2	0.346817	3.18599	20.467	0.00454754	0.0382567	3R4F 3m
1500009L16Rik	0.547662	4.42945	20.467	0.000245595	0.00443369	3R4F 3m
Slc39a11	0.477468	6.22115	20.467	4.03141e-06	0.000174791	3R4F 3m
Mfsd11	0.330529	4.02962	20.467	0.000631615	0.00894059	3R4F 3m
2610027K06Rik	-0.519387	-3.63103	20.467	0.00161573	0.017823	3R4F 3m
2810025M15Rik	-0.412023	-4.19017	20.467	0.000432175	0.00668266	3R4F 3m
Cdc16	-0.220604	-4.12085	20.467	0.000509114	0.00754516	3R4F 3m
Chn2	-0.263839	-3.02997	20.467	0.00649633	0.0493309	3R4F 3m
Nt5dc2	-0.379498	-3.71285	20.467	0.00133319	0.015427	3R4F 3m
Cmtm8	-0.323014	-4.18904	20.467	0.000433337	0.00668288	3R4F 3m
Trnt1	-0.323918	-4.24758	20.467	0.000377347	0.00604343	3R4F 3m
Lysmd2	-0.461715	-7.62174	20.467	2.10045e-07	1.54857e-05	3R4F 3m
Meaf6	0.2453	3.24775	20.467	0.00394468	0.0344455	3R4F 3m
Sash1	-0.307698	-5.84235	20.467	9.3597e-06	0.000347962	3R4F 3m
Slc44a4	0.239384	3.0412	20.467	0.00633256	0.0484664	3R4F 3m
2210011C24Rik	-0.402818	-3.47014	20.467	0.00235433	0.0236014	3R4F 3m
Ogfrl1	0.267409	3.51579	20.467	0.00211626	0.0217579	3R4F 3m
Vps36	-0.203521	-3.33726	20.467	0.00320695	0.0297426	3R4F 3m
Lipn	0.464364	4.45615	20.467	0.000230601	0.00422801	3R4F 3m
2010107E04Rik	0.198855	4.14639	20.467	0.00047929	0.00722574	3R4F 3m
Iyd	-0.966935	-7.83194	20.467	1.37898e-07	1.08049e-05	3R4F 3m
Basp1	1.54811	10.8615	20.467	5.97883e-10	1.04468e-07	3R4F 3m
Kcnip1	-0.184152	-3.07133	20.467	0.00591249	0.0462677	3R4F 3m
Bag5	-0.385712	-4.22246	20.467	0.000400423	0.00630892	3R4F 3m
Cox10	0.262521	4.59774	20.467	0.000165198	0.00324326	3R4F 3m
Spdl1	0.638105	4.47703	20.467	0.000219524	0.00406328	3R4F 3m
Asnsd1	0.230938	3.1264	20.467	0.00521357	0.0422723	3R4F 3m
Polr3f	-0.283898	-3.60441	20.467	0.0017198	0.0187106	3R4F 3m
Tspan15	-0.467699	-6.69797	20.467	1.4322e-06	7.51498e-05	3R4F 3m
Tekt5	-0.342402	-4.29591	20.467	0.000336624	0.00553325	3R4F 3m
Atad2	0.535151	3.86564	20.467	0.000930247	0.0118991	3R4F 3m
Atp6ap2	0.392538	7.03698	20.467	6.9871e-07	4.18101e-05	3R4F 3m
Btf3l4	-0.247274	-3.3577	20.467	0.00305847	0.0287007	3R4F 3m
Ipo5	0.301001	3.58589	20.467	0.00179608	0.0192533	3R4F 3m
5730455P16Rik	-0.227673	-3.16274	20.467	0.00479692	0.0398179	3R4F 3m
Ankrd24	0.18898	3.70663	20.467	0.00135283	0.0156027	3R4F 3m
Naa30	-0.261775	-4.12272	20.467	0.000506874	0.00752473	3R4F 3m
Gulp1	-0.67265	-7.39614	20.467	3.32143e-07	2.32141e-05	3R4F 3m
Gpr125	-0.39951	-3.88111	20.467	0.000896916	0.011583	3R4F 3m
Tspan2	-0.584228	-8.60009	20.467	3.11459e-08	3.16402e-06	3R4F 3m
Rasl12	-0.385639	-3.31918	20.467	0.00334424	0.0305577	3R4F 3m
Kynu	0.715755	9.18782	20.467	1.05065e-08	1.28377e-06	3R4F 3m
Trak2	-0.293682	-4.85331	20.467	9.0698e-05	0.00208522	3R4F 3m
Glb1l3	-0.871154	-7.91199	20.467	1.17662e-07	9.60707e-06	3R4F 3m
Arhgap19	0.199813	3.22065	20.467	0.00419892	0.0359822	3R4F 3m
Atoh8	-0.497584	-4.73396	20.467	0.000119951	0.00257167	3R4F 3m
Slc29a3	0.410615	5.63067	20.467	1.50952e-05	0.000510943	3R4F 3m
Aifm2	0.382207	5.68674	20.467	1.32938e-05	0.00045725	3R4F 3m
Prr16	0.319098	3.23272	20.467	0.00408379	0.0353949	3R4F 3m
5430437J10Rik	0.636175	3.73272	20.467	0.00127231	0.0149002	3R4F 3m
Flrt3	-0.407654	-4.67141	20.467	0.000138926	0.00284913	3R4F 3m
Grap	-0.431321	-3.47226	20.467	0.00234273	0.0235526	3R4F 3m
Clmp	0.588387	3.64815	20.467	0.00155206	0.0172734	3R4F 3m
Gdpd2	-0.532337	-6.80207	20.467	1.14706e-06	6.32256e-05	3R4F 3m
Ifih1	-0.262156	-3.28292	20.467	0.0036369	0.0324388	3R4F 3m
Zfp949	-0.216493	-3.09865	20.467	0.00555515	0.0441265	3R4F 3m
Optn	0.279058	3.51065	20.467	0.00214183	0.0219754	3R4F 3m
4930506M07Rik	0.459625	6.16234	20.467	4.58937e-06	0.000197027	3R4F 3m
Slc46a3	0.434081	3.78941	20.467	0.00111336	0.0134932	3R4F 3m
Dram1	0.146108	3.31878	20.467	0.0033473	0.0305577	3R4F 3m
Osbpl3	0.445394	5.08861	20.467	5.24173e-05	0.00137137	3R4F 3m
Aox3	-0.400898	-4.91402	20.467	7.87027e-05	0.00186338	3R4F 3m
Isyna1	0.244313	3.10489	20.467	0.00547647	0.0437285	3R4F 3m
Pdgfd	-0.894022	-4.31008	20.467	0.000325539	0.00542806	3R4F 3m
Pitpnc1	-0.304821	-3.46214	20.467	0.00239867	0.0239633	3R4F 3m
Plekhf2	-0.298766	-4.67967	20.467	0.000136255	0.00280742	3R4F 3m
Kif23	0.322412	3.29584	20.467	0.00352984	0.0318087	3R4F 3m
R3hcc1	-0.267803	-3.07463	20.467	0.00586828	0.0460631	3R4F 3m
Syce2	0.521765	3.74971	20.467	0.00122247	0.0144814	3R4F 3m
Gpr160	0.741552	7.83491	20.467	1.37086e-07	1.07897e-05	3R4F 3m
Fbxo30	-0.360779	-3.51224	20.467	0.0021339	0.0219198	3R4F 3m
Noxo1	1.98641	17.4014	20.467	9.74872e-14	8.15891e-11	3R4F 3m
Lypd6b	0.544853	3.02762	20.467	0.00653113	0.0494662	3R4F 3m
Cldn23	-0.529163	-4.09863	20.467	0.00053657	0.00786535	3R4F 3m
Car13	0.528042	8.19084	20.467	6.81474e-08	5.89475e-06	3R4F 3m
2410016O06Rik	-0.314339	-3.41902	20.467	0.00265217	0.0257309	3R4F 3m
Snx10	0.604105	6.65525	20.467	1.56949e-06	8.0658e-05	3R4F 3m
Acad10	0.507828	3.76837	20.467	0.00116992	0.0139727	3R4F 3m
Esco2	0.444896	3.92031	20.467	0.00081766	0.0108317	3R4F 3m
Ercc8	-0.270542	-3.78361	20.467	0.00112868	0.0136292	3R4F 3m
Cnn3	-0.228073	-3.96542	20.467	0.000735059	0.0100263	3R4F 3m
Slc39a4	1.02157	8.32832	20.467	5.22585e-08	4.7807e-06	3R4F 3m
Cotl1	0.834008	5.83656	20.467	9.48224e-06	0.000350502	3R4F 3m
Sulf2	0.468281	7.19363	20.467	5.04082e-07	3.19124e-05	3R4F 3m
Tnfrsf13c	-0.635385	-3.61845	20.467	0.0016641	0.0182643	3R4F 3m
Slc38a10	0.25645	3.60741	20.467	0.00170774	0.0185969	3R4F 3m
2010111I01Rik	-0.389084	-3.73065	20.467	0.00127852	0.0149629	3R4F 3m
Osgepl1	-0.277274	-4.75102	20.467	0.000115247	0.00250468	3R4F 3m
Dscc1	0.480791	3.66651	20.467	0.0014866	0.0167802	3R4F 3m
Dennd2d	0.392556	4.24032	20.467	0.000383871	0.00612546	3R4F 3m
Trub1	-0.198598	-3.55299	20.467	0.00193995	0.0203432	3R4F 3m
Cenpn	0.211655	3.12323	20.467	0.00525147	0.042481	3R4F 3m
Pgm2	0.509316	6.58888	20.467	1.81015e-06	8.95997e-05	3R4F 3m
Aifm3	0.234301	3.31881	20.467	0.00334706	0.0305577	3R4F 3m
Trim29	0.471028	6.08035	20.467	5.50244e-06	0.000228371	3R4F 3m
Fbxl2	0.273801	3.36541	20.467	0.00300424	0.0283287	3R4F 3m
Snx6	0.179628	3.30719	20.467	0.00343833	0.0311769	3R4F 3m
Fbxl20	0.217837	3.95849	20.467	0.000747172	0.010144	3R4F 3m
Cyth4	1.13253	6.63203	20.467	1.64968e-06	8.40377e-05	3R4F 3m
Wdr89	-0.25603	-3.23157	20.467	0.00409462	0.0354185	3R4F 3m
Ces2g	-0.359936	-3.40836	20.467	0.00271878	0.0261737	3R4F 3m
Faim2	-0.210495	-3.63448	20.467	0.00160269	0.0177067	3R4F 3m
Slc43a1	-0.38546	-3.83804	20.467	0.000992808	0.0123966	3R4F 3m
Lrpprc	0.214923	3.12936	20.467	0.00517833	0.042045	3R4F 3m
Spink5	2.13512	13.4107	20.467	1.33177e-11	4.56092e-09	3R4F 3m
Tmem173	0.543967	4.41952	20.467	0.000251417	0.00451955	3R4F 3m
2700094K13Rik	0.347102	3.60416	20.467	0.00172083	0.0187106	3R4F 3m
Dis3	-0.210243	-3.27311	20.467	0.0037203	0.0330658	3R4F 3m
Calhm2	-0.416857	-5.07906	20.467	5.35928e-05	0.00139349	3R4F 3m
Tonsl	0.41111	4.6642	20.467	0.0001413	0.00288764	3R4F 3m
Fance	-0.315039	-3.26514	20.467	0.00378944	0.0335425	3R4F 3m
Fam76b	-0.322017	-4.19084	20.467	0.000431498	0.00667809	3R4F 3m
Ubash3b	0.43365	4.4618	20.467	0.000227552	0.00418529	3R4F 3m
Cxx1c	-0.598586	-4.33622	20.467	0.000306051	0.00519691	3R4F 3m
March1	0.500817	3.66741	20.467	0.00148347	0.0167662	3R4F 3m
Ppp2r2b	-0.216803	-3.8966	20.467	0.000864717	0.0112671	3R4F 3m
Prkrir	-0.371536	-7.34836	20.467	3.66316e-07	2.50169e-05	3R4F 3m
Tmem192	0.273733	3.81468	20.467	0.001049	0.0128717	3R4F 3m
Abracl	0.370935	5.37383	20.467	2.71319e-05	0.000817371	3R4F 3m
Tm7sf2	0.656715	8.79081	20.467	2.17852e-08	2.30913e-06	3R4F 3m
Arhgap8	0.370114	4.8521	20.467	9.09543e-05	0.00208836	3R4F 3m
Pcdh18	-0.314474	-3.87769	20.467	0.000904177	0.0116388	3R4F 3m
3110043O21Rik	0.411759	4.31455	20.467	0.000322127	0.00540165	3R4F 3m
3110082I17Rik	-0.250327	-3.37741	20.467	0.00292162	0.0277443	3R4F 3m
1700040L02Rik	-0.418989	-3.30243	20.467	0.00347648	0.031425	3R4F 3m
Bcas1os2	-0.314402	-3.56485	20.467	0.00188681	0.0199808	3R4F 3m
Msl3l2	-0.269406	-3.94711	20.467	0.000767532	0.0103162	3R4F 3m
Vgll3	-0.481769	-3.82466	20.467	0.00102463	0.0126475	3R4F 3m
Glipr1	0.726643	6.34536	20.467	3.07018e-06	0.000140066	3R4F 3m
Dmkn	0.435114	3.68068	20.467	0.00143793	0.016368	3R4F 3m
Sh3bgrl3	0.397761	6.59022	20.467	1.80493e-06	8.95953e-05	3R4F 3m
Atp6v1d	0.411725	6.41044	20.467	2.66391e-06	0.000123139	3R4F 3m
D3Ertd751e	-0.162004	-3.51071	20.467	0.00214153	0.0219754	3R4F 3m
Tmem202	0.327753	4.52114	20.467	0.000197848	0.00374946	3R4F 3m
Btbd11	0.330074	3.90673	20.467	0.000844287	0.0110845	3R4F 3m
Arsg	0.318103	4.88337	20.467	8.45438e-05	0.00197228	3R4F 3m
Rap2b	0.325209	5.66709	20.467	1.38987e-05	0.000474321	3R4F 3m
Rftn2	-0.43848	-7.60841	20.467	2.15768e-07	1.58408e-05	3R4F 3m
Nfam1	0.266212	3.59479	20.467	0.00175901	0.0190193	3R4F 3m
Ddias	0.251741	3.36705	20.467	0.00299278	0.0283123	3R4F 3m
Steap2	0.263292	3.83805	20.467	0.000992789	0.0123966	3R4F 3m
Npl	0.565804	4.80829	20.467	0.000100775	0.00226038	3R4F 3m
Hvcn1	0.945263	8.02459	20.467	9.42587e-08	7.95644e-06	3R4F 3m
0610037L13Rik	-0.218032	-3.83527	20.467	0.000999314	0.0124455	3R4F 3m
Gga2	0.299082	4.59663	20.467	0.000165629	0.00324808	3R4F 3m
Actr3	0.182634	3.07425	20.467	0.00587337	0.0460824	3R4F 3m
Acoxl	-0.669573	-3.85713	20.467	0.00094911	0.0120347	3R4F 3m
Nuak2	0.184276	3.05152	20.467	0.00618548	0.0476328	3R4F 3m
Stra6l	1.32937	14.1883	20.467	4.67702e-12	1.94575e-09	3R4F 3m
Errfi1	-0.555274	-3.18535	20.467	0.00455421	0.0382944	3R4F 3m
P2ry13	0.834611	7.14083	20.467	5.62515e-07	3.51029e-05	3R4F 3m
Rnd3	-0.275585	-4.00292	20.467	0.00067274	0.00938881	3R4F 3m
2810403A07Rik	-0.272085	-3.49596	20.467	0.00221661	0.0225968	3R4F 3m
Xpo6	0.272633	3.9188	20.467	0.000820577	0.0108621	3R4F 3m
Mterf2	-0.321875	-4.34043	20.467	0.000303024	0.00516033	3R4F 3m
Atg7	0.169852	3.29041	20.467	0.00357447	0.0320949	3R4F 3m
Chic2	-0.190591	-3.28975	20.467	0.00357991	0.0321108	3R4F 3m
Hopx	-0.194412	-4.12114	20.467	0.000508767	0.00754516	3R4F 3m
Cxxc1	-0.427068	-3.7721	20.467	0.00115969	0.0138884	3R4F 3m
Lonrf3	0.538897	3.56982	20.467	0.00186499	0.0197857	3R4F 3m
Gle1	-0.271092	-3.44794	20.467	0.00247943	0.024504	3R4F 3m
Cmip	0.287186	3.47877	20.467	0.0023074	0.0233588	3R4F 3m
P4htm	-0.31306	-3.17106	20.467	0.00470612	0.0392506	3R4F 3m
4933427D14Rik	0.248837	3.78933	20.467	0.00111357	0.0134932	3R4F 3m
Lrrc17	-0.478013	-4.32824	20.467	0.000311873	0.00527018	3R4F 3m
Ppp4r4	-0.558407	-3.54127	20.467	0.00199389	0.0207299	3R4F 3m
Sppl3	-0.23686	-3.40492	20.467	0.00274067	0.0262831	3R4F 3m
Scpep1	0.479505	4.69768	20.467	0.000130612	0.00273316	3R4F 3m
Pomk	0.263197	3.27003	20.467	0.00374691	0.0332672	3R4F 3m
Wdr35	-0.234419	-3.58329	20.467	0.00180709	0.0193272	3R4F 3m
Dhcr24	0.235712	3.12451	20.467	0.00523613	0.0423869	3R4F 3m
Rab3il1	0.400573	5.03582	20.467	5.92567e-05	0.00149407	3R4F 3m
Atp13a2	0.316048	3.77876	20.467	0.00114163	0.0137448	3R4F 3m
Uhrf1bp1l	0.225262	3.54117	20.467	0.00199434	0.0207299	3R4F 3m
Tmem180	0.316099	4.2055	20.467	0.000416794	0.0064922	3R4F 3m
Dpp3	0.293163	3.5815	20.467	0.00181467	0.0193694	3R4F 3m
Rnf19b	0.303085	4.30564	20.467	0.000328976	0.00547511	3R4F 3m
Fgfr1op	0.188592	3.02264	20.467	0.00660536	0.0499202	3R4F 3m
Slamf7	0.477187	3.99605	20.467	0.000683759	0.00950463	3R4F 3m
Anapc15	0.424759	5.72807	20.467	1.21076e-05	0.00042681	3R4F 3m
Cklf	0.635192	4.1735	20.467	0.000449543	0.00687817	3R4F 3m
Oplah	0.496602	4.31753	20.467	0.000319863	0.00537919	3R4F 3m
Fabp12	0.387369	3.86079	20.467	0.000940958	0.0119835	3R4F 3m
1700013F07Rik	-0.466363	-3.1024	20.467	0.00550774	0.0438436	3R4F 3m
Zc3h14	-0.223045	-3.90229	20.467	0.000853178	0.0111667	3R4F 3m
1700026D08Rik	-0.459572	-3.11765	20.467	0.00531902	0.0428511	3R4F 3m
Tm4sf5	0.44999	4.59043	20.467	0.000168065	0.0032738	3R4F 3m
Chmp4b	0.141375	3.14217	20.467	0.00502861	0.0411026	3R4F 3m
Gns	0.862746	11.5379	20.467	2.04998e-10	4.53409e-08	3R4F 3m
Mageh1	-0.316134	-3.32797	20.467	0.00327679	0.0301344	3R4F 3m
Higd1b	-0.358517	-4.18937	20.467	0.000432997	0.00668288	3R4F 3m
Rilpl1	-0.290405	-3.54913	20.467	0.00195754	0.0204938	3R4F 3m
C2cd4b	0.539749	4.77158	20.467	0.000109823	0.00242195	3R4F 3m
Rian	-0.415827	-4.12385	20.467	0.000505519	0.00752359	3R4F 3m
9130401M01Rik	0.32033	3.86112	20.467	0.000940225	0.0119829	3R4F 3m
Dcstamp	0.472954	5.27245	20.467	3.42586e-05	0.000994353	3R4F 3m
Nln	0.216774	3.43926	20.467	0.00253009	0.0248361	3R4F 3m
Arl5b	-0.396275	-3.1249	20.467	0.00523144	0.0423778	3R4F 3m
Adal	-0.232324	-3.03289	20.467	0.00645325	0.0491175	3R4F 3m
Exoc6b	-0.184113	-3.09819	20.467	0.00556095	0.0441265	3R4F 3m
Dock11	0.330155	3.35206	20.467	0.00309875	0.0289991	3R4F 3m
Ncapg2	0.906795	5.03741	20.467	5.90382e-05	0.00149287	3R4F 3m
Pcgf5	0.173371	3.07111	20.467	0.00591553	0.0462677	3R4F 3m
Rap2a	0.394048	4.67961	20.467	0.000136275	0.00280742	3R4F 3m
Slc35d3	-0.291317	-5.47828	20.467	2.13585e-05	0.000673641	3R4F 3m
Abhd12	0.448524	4.76467	20.467	0.000111618	0.00244706	3R4F 3m
Arxes1	-0.29789	-4.38661	20.467	0.000271721	0.00477823	3R4F 3m
0610040J01Rik	0.543908	4.35354	20.467	0.000293784	0.00503784	3R4F 3m
Gstk1	-0.374552	-5.15061	20.467	4.53988e-05	0.00122985	3R4F 3m
Mfap4	0.544249	3.83263	20.467	0.00100555	0.0124936	3R4F 3m
Daam2	-0.316314	-3.90162	20.467	0.000854528	0.011176	3R4F 3m
Prss23	-0.541084	-4.91843	20.467	7.78978e-05	0.00185437	3R4F 3m
Msrb2	-0.242152	-4.04316	20.467	0.000611727	0.00873632	3R4F 3m
Pcolce2	-0.594054	-5.05441	20.467	5.67509e-05	0.00144972	3R4F 3m
Haus8	0.551112	6.7653	20.467	1.24043e-06	6.73108e-05	3R4F 3m
Plet1	1.58103	9.5285	20.467	5.70797e-09	7.79182e-07	3R4F 3m
Trappc9	0.328373	3.44816	20.467	0.00247813	0.024504	3R4F 3m
Lsm8	-0.196067	-3.16354	20.467	0.0047881	0.0397825	3R4F 3m
Snx7	0.489072	5.2239	20.467	3.83198e-05	0.00108343	3R4F 3m
Lrrc27	0.267353	3.26435	20.467	0.00379635	0.0335866	3R4F 3m
Spcs3	0.226104	3.90004	20.467	0.000857732	0.0111941	3R4F 3m
Snx27	0.363996	5.11226	20.467	4.9619e-05	0.00131562	3R4F 3m
Fam49a	-0.780624	-6.07828	20.467	5.52773e-06	0.000228504	3R4F 3m
Dtl	0.196754	3.23835	20.467	0.00403111	0.0350412	3R4F 3m
Fam81a	-0.306829	-3.11568	20.467	0.00534299	0.042895	3R4F 3m
Lrg1	1.30724	8.22409	20.467	6.38942e-08	5.61017e-06	3R4F 3m
2510039O18Rik	0.21791	3.34599	20.467	0.00314269	0.0292241	3R4F 3m
Sun1	-0.393706	-5.03494	20.467	5.93786e-05	0.00149499	3R4F 3m
Ston1	-0.535449	-3.96328	20.467	0.00073877	0.010069	3R4F 3m
4931408D14Rik	0.350292	4.32129	20.467	0.000317038	0.00533681	3R4F 3m
Tanc2	0.470629	4.5346	20.467	0.000191675	0.00366025	3R4F 3m
Mtmr2	-0.285371	-4.18918	20.467	0.000433194	0.00668288	3R4F 3m
Il33	0.699366	5.46958	20.467	2.17874e-05	0.000685837	3R4F 3m
A930001A20Rik	-0.34391	-3.17405	20.467	0.00467402	0.0390356	3R4F 3m
8030453O22Rik	0.345701	4.52842	20.467	0.000194484	0.00370177	3R4F 3m
Tmem116	0.436205	4.03274	20.467	0.000626975	0.00891085	3R4F 3m
Tmem213	-0.205127	-3.19164	20.467	0.00448887	0.0379275	3R4F 3m
Agl	0.418403	5.0469	20.467	5.77508e-05	0.00147096	3R4F 3m
Limch1	-0.219452	-3.61137	20.467	0.00169196	0.0184773	3R4F 3m
Myh10	-0.287549	-3.3726	20.467	0.00295446	0.028037	3R4F 3m
Ccdc151	-0.305016	-3.06434	20.467	0.00600756	0.0466741	3R4F 3m
9230104L09Rik	-0.346663	-3.61424	20.467	0.00168061	0.0183878	3R4F 3m
Epm2aip1	-0.268227	-3.15227	20.467	0.00491356	0.0405034	3R4F 3m
Thyn1	0.289222	4.05157	20.467	0.000599699	0.00858897	3R4F 3m
Cyp20a1	-0.636073	-3.8772	20.467	0.00090523	0.0116388	3R4F 3m
2810055G20Rik	-0.471621	-4.91009	20.467	7.94286e-05	0.00186791	3R4F 3m
Mccc2	-0.344847	-5.10972	20.467	4.99123e-05	0.00132139	3R4F 3m
Lpar4	-0.192068	-3.19842	20.467	0.00441937	0.0374852	3R4F 3m
Armcx1	-0.374418	-4.89153	20.467	8.29481e-05	0.00194283	3R4F 3m
Ralgps2	-0.285189	-5.21256	20.467	3.93369e-05	0.00110682	3R4F 3m
Fam219b	-0.237005	-3.02434	20.467	0.00657987	0.0497921	3R4F 3m
Mvp	0.427654	5.19443	20.467	4.10203e-05	0.00114314	3R4F 3m
B230219D22Rik	-0.328648	-3.25504	20.467	0.00387884	0.0340921	3R4F 3m
Clip4	0.30459	4.04639	20.467	0.000607085	0.00868052	3R4F 3m
Cacul1	0.193492	3.32699	20.467	0.00328421	0.0301665	3R4F 3m
Crispld2	-0.803897	-8.30183	20.467	5.49898e-08	4.97843e-06	3R4F 3m
Spsb3	-0.343888	-3.13233	20.467	0.00514322	0.0418455	3R4F 3m
Apobec3	0.326845	3.06405	20.467	0.00601153	0.0466842	3R4F 3m
Rilpl2	1.01991	8.45913	20.467	4.06871e-08	3.92777e-06	3R4F 3m
Kcnip4	-0.329495	-5.57981	20.467	1.69445e-05	0.000557571	3R4F 3m
Rab27b	-0.441754	-3.77019	20.467	0.00116491	0.0139223	3R4F 3m
Fam20c	0.989067	6.76708	20.467	1.23574e-06	6.72653e-05	3R4F 3m
Klrb1b	0.278617	3.85292	20.467	0.000958581	0.0120933	3R4F 3m
Rhoj	-0.751749	-8.43602	20.467	4.2519e-08	4.06094e-06	3R4F 3m
Nfkbiz	0.726816	5.53796	20.467	1.86388e-05	0.000605042	3R4F 3m
Kank3	-0.474863	-4.22068	20.467	0.000402115	0.00632987	3R4F 3m
Maged2	-0.247468	-3.21663	20.467	0.00423801	0.0362816	3R4F 3m
Hcar2	1.63021	14.55	20.467	2.92066e-12	1.34296e-09	3R4F 3m
Hspb8	-0.529391	-3.82392	20.467	0.0010264	0.0126475	3R4F 3m
Trim2	-0.271775	-3.3472	20.467	0.00313387	0.0291887	3R4F 3m
Fcrls	0.799453	7.84539	20.467	1.34263e-07	1.07122e-05	3R4F 3m
Erap1	0.266115	4.05598	20.467	0.000593472	0.00852775	3R4F 3m
Polh	-0.387375	-4.13928	20.467	0.000487415	0.00730411	3R4F 3m
Arl4d	-0.753308	-5.36849	20.467	2.74666e-05	0.000823198	3R4F 3m
Nckipsd	0.263787	4.62521	20.467	0.00015486	0.00309091	3R4F 3m
Sorcs2	0.753472	5.85186	20.467	9.16209e-06	0.000342071	3R4F 3m
Rrbp1	0.466369	7.40787	20.467	3.24267e-07	2.27547e-05	3R4F 3m
Lamtor2	0.219184	3.0849	20.467	0.00573236	0.0452401	3R4F 3m
Trem2	1.91031	12.2627	20.467	6.84991e-11	1.81346e-08	3R4F 3m
Plekha3	-0.36773	-3.30363	20.467	0.00346683	0.0313703	3R4F 3m
Plekha2	-0.288238	-4.25132	20.467	0.000374025	0.00601781	3R4F 3m
Chrdl1	-0.788336	-7.06627	20.467	6.57162e-07	3.97321e-05	3R4F 3m
Mov10l1	-0.197387	-3.16154	20.467	0.00481012	0.0398895	3R4F 3m
Rbm5	-0.225287	-3.28085	20.467	0.00365434	0.0325777	3R4F 3m
Sytl2	-0.434049	-5.70579	20.467	1.27331e-05	0.000444081	3R4F 3m
Bicc1	0.444752	4.95009	20.467	7.23516e-05	0.00174132	3R4F 3m
Dpp7	1.03279	11.2019	20.467	3.4683e-10	6.77974e-08	3R4F 3m
Tmem2	-0.407593	-3.72816	20.467	0.00128605	0.0150208	3R4F 3m
Gpr137b	0.946024	5.97242	20.467	6.9955e-06	0.000277801	3R4F 3m
Phip	-0.274432	-3.70757	20.467	0.00134985	0.0155786	3R4F 3m
Pi4k2a	0.218301	3.62523	20.467	0.00163784	0.0180314	3R4F 3m
Cox4i2	-0.367712	-3.35186	20.467	0.00310023	0.0289991	3R4F 3m
Pla1a	0.834851	6.01804	20.467	6.31941e-06	0.000254422	3R4F 3m
Lmod1	-0.285475	-3.25525	20.467	0.00387696	0.0340921	3R4F 3m
Klf7	-0.453039	-3.72363	20.467	0.00129981	0.0151512	3R4F 3m
Clec2d	-0.38329	-5.63732	20.467	1.48692e-05	0.00050645	3R4F 3m
Gpnmb	3.74244	25.1864	20.467	7.00279e-17	1.35955e-13	3R4F 3m
Pard6g	-0.980109	-11.7122	20.467	1.56765e-10	3.60414e-08	3R4F 3m
Immp2l	-0.31317	-5.5131	20.467	1.97257e-05	0.000634747	3R4F 3m
Nipa2	0.325578	5.06792	20.467	5.49975e-05	0.00141527	3R4F 3m
Igsf9	0.357455	3.64987	20.467	0.00154582	0.0172368	3R4F 3m
Pcdhb3	0.343025	3.33846	20.467	0.00319809	0.0296762	3R4F 3m
Pcdhb9	0.405474	3.07364	20.467	0.00588153	0.046105	3R4F 3m
P2rx5	0.252413	3.79801	20.467	0.00109103	0.0133033	3R4F 3m
Trim34a	-0.229173	-3.03375	20.467	0.00644066	0.0491156	3R4F 3m
Dock2	0.442095	3.509	20.467	0.00215011	0.0220345	3R4F 3m
Mcoln1	0.348199	5.58724	20.467	1.66604e-05	0.000550296	3R4F 3m
Strn3	-0.243045	-3.23477	20.467	0.00406448	0.0352625	3R4F 3m
S1pr5	-0.584824	-4.24437	20.467	0.000380222	0.00607278	3R4F 3m
Tinagl1	-0.817405	-4.36958	20.467	0.00028287	0.00488882	3R4F 3m
Loxl2	-0.354733	-3.72443	20.467	0.00129738	0.0151329	3R4F 3m
Prg4	0.234159	3.07238	20.467	0.00589844	0.0462168	3R4F 3m
Slc9b2	0.276957	5.29546	20.467	3.24898e-05	0.000946156	3R4F 3m
C77080	0.414914	6.62919	20.467	1.6598e-06	8.43072e-05	3R4F 3m
B3gnt9	-0.437051	-3.72849	20.467	0.00128504	0.0150191	3R4F 3m
Qars	0.316719	4.41589	20.467	0.000253578	0.00455372	3R4F 3m
Efhd1	-0.348892	-3.47942	20.467	0.00230387	0.0233365	3R4F 3m
Slamf9	0.79836	8.79778	20.467	2.15046e-08	2.30521e-06	3R4F 3m
Gorab	-0.26736	-3.09971	20.467	0.00554171	0.0440538	3R4F 3m
Khdc1b	-0.223541	-3.10722	20.467	0.00544744	0.043602	3R4F 3m
Rabif	-0.273528	-4.81315	20.467	9.96333e-05	0.00224053	3R4F 3m
Rdh10	0.375744	3.90595	20.467	0.000845844	0.0110874	3R4F 3m
Fcrla	-0.476041	-4.08914	20.467	0.000548748	0.00801694	3R4F 3m
Ehd4	-0.432744	-3.88062	20.467	0.000897949	0.0115878	3R4F 3m
Myl9	-0.622502	-3.75816	20.467	0.00119839	0.0142542	3R4F 3m
Fam102a	0.362057	3.44723	20.467	0.00248354	0.0245169	3R4F 3m
Ankrd50	-0.324114	-4.61679	20.467	0.000157957	0.00312923	3R4F 3m
Tmem56	0.802978	5.6283	20.467	1.51765e-05	0.000510943	3R4F 3m
Rcc1	0.318264	3.90806	20.467	0.000841657	0.011074	3R4F 3m
AU040320	0.221779	4.161	20.467	0.000463029	0.00704134	3R4F 3m
Zfand2a	0.536173	8.01659	20.467	9.57505e-08	8.04351e-06	3R4F 3m
N4bp2l1	0.399099	3.67843	20.467	0.00144553	0.0164224	3R4F 3m
Spon2	-0.521451	-3.65217	20.467	0.00153749	0.0171851	3R4F 3m
Zfp282	0.348041	7.20218	20.467	4.95229e-07	3.14659e-05	3R4F 3m
Snx21	-0.409604	-3.35714	20.467	0.00306246	0.0287131	3R4F 3m
Eogt	-0.290316	-3.03451	20.467	0.00642955	0.0490583	3R4F 3m
Slco2b1	0.317664	4.32201	20.467	0.000316494	0.00533278	3R4F 3m
E430018J23Rik	-0.264874	-3.45229	20.467	0.00245437	0.0243455	3R4F 3m
Psip1	-0.287224	-4.91131	20.467	7.92025e-05	0.00186762	3R4F 3m
Mtus1	-0.246867	-3.89441	20.467	0.000869208	0.0113003	3R4F 3m
Fam192a	0.158818	3.46062	20.467	0.00240719	0.024021	3R4F 3m
Snx25	0.253771	3.33286	20.467	0.00323983	0.0299795	3R4F 3m
Cyp4v3	0.744491	10.925	20.467	5.39641e-10	9.60452e-08	3R4F 3m
Myzap	-0.749491	-5.01335	20.467	6.24376e-05	0.0015478	3R4F 3m
Mapkapk3	0.539721	6.60787	20.467	1.73765e-06	8.7247e-05	3R4F 3m
Cd276	0.290899	3.28309	20.467	0.00363549	0.0324388	3R4F 3m
Slc6a8	0.375606	4.9309	20.467	7.5663e-05	0.0018109	3R4F 3m
Slc6a15	-0.336633	-3.16634	20.467	0.00475743	0.0396218	3R4F 3m
Gstt3	-0.35543	-3.93926	20.467	0.00078188	0.0104409	3R4F 3m
Upb1	-0.464571	-5.77446	20.467	1.09043e-05	0.000389633	3R4F 3m
Traf3ip2	-0.249811	-3.06611	20.467	0.00598326	0.0465682	3R4F 3m
Fam26e	-0.664867	-6.75924	20.467	1.25655e-06	6.79741e-05	3R4F 3m
6330403K07Rik	-0.493518	-8.72801	20.467	2.4494e-08	2.51755e-06	3R4F 3m
Mien1	0.185119	3.11288	20.467	0.0053774	0.0431204	3R4F 3m
Zfp692	-0.196699	-3.6536	20.467	0.00153235	0.0171633	3R4F 3m
Hoxb2	-0.400146	-5.05817	20.467	5.6257e-05	0.00143921	3R4F 3m
Wdr7	0.368572	4.82324	20.467	9.73073e-05	0.00220148	3R4F 3m
Cdc42ep2	-0.307314	-4.1198	20.467	0.000510389	0.00754744	3R4F 3m
Zfp119a	-0.324552	-3.42754	20.467	0.00260011	0.0253794	3R4F 3m
0610010K14Rik	-0.330793	-3.36022	20.467	0.00304062	0.0285792	3R4F 3m
Ccdc117	-0.390875	-3.19457	20.467	0.00445872	0.0377457	3R4F 3m
AU040972	1.08649	7.0641	20.467	6.60155e-07	3.97755e-05	3R4F 3m
Slc16a6	1.11406	12.8613	20.467	2.87442e-11	8.51267e-09	3R4F 3m
Pik3r6	0.319883	3.47388	20.467	0.00233386	0.0234863	3R4F 3m
4930427A07Rik	0.190917	3.51571	20.467	0.00211665	0.0217579	3R4F 3m
Aldh6a1	-0.312269	-4.29641	20.467	0.00033623	0.00553325	3R4F 3m
Golm1	0.341692	4.11965	20.467	0.000510563	0.00754744	3R4F 3m
AW209491	-0.357162	-3.95769	20.467	0.000748596	0.0101496	3R4F 3m
Fam149b	-0.208781	-3.66598	20.467	0.00148843	0.0167802	3R4F 3m
Fam170b	0.241652	3.8042	20.467	0.00107524	0.0131567	3R4F 3m
Dph3	-0.323127	-4.45404	20.467	0.000231756	0.00424473	3R4F 3m
Slc38a1	0.271399	5.07139	20.467	5.45563e-05	0.00141006	3R4F 3m
Fam83h	0.40632	3.1188	20.467	0.00530499	0.0427951	3R4F 3m
Amigo2	-0.448468	-3.62254	20.467	0.00164823	0.0181129	3R4F 3m
Nckap1l	0.688964	7.67859	20.467	1.87339e-07	1.40538e-05	3R4F 3m
Espl1	0.51159	3.70304	20.467	0.00136432	0.015704	3R4F 3m
Osbpl11	0.198767	3.32805	20.467	0.00327621	0.0301344	3R4F 3m
Rfc4	0.427207	3.25435	20.467	0.003885	0.034114	3R4F 3m
Itfg3	0.298795	3.12241	20.467	0.00526136	0.0425413	3R4F 3m
AI413582	0.328996	3.87116	20.467	0.000918217	0.0117797	3R4F 3m
Unc119b	-0.285858	-3.21113	20.467	0.00429205	0.0366487	3R4F 3m
Tnfaip8	0.543278	4.12016	20.467	0.00050995	0.00754744	3R4F 3m
Afap1l1	-0.660077	-6.50296	20.467	2.17915e-06	0.000103468	3R4F 3m
Me2	0.193975	3.26957	20.467	0.00375085	0.0332699	3R4F 3m
Kazald1	-0.452852	-4.39625	20.467	0.00026561	0.00471647	3R4F 3m
Psat1	0.457108	5.30988	20.467	3.14286e-05	0.000921397	3R4F 3m
Vps37c	0.290607	4.47134	20.467	0.00022249	0.00410514	3R4F 3m
Lpxn	0.706977	4.70586	20.467	0.000128128	0.00269083	3R4F 3m
Hat1	0.269337	3.6102	20.467	0.00169662	0.0185166	3R4F 3m
Atf5	-0.669615	-3.3277	20.467	0.00327887	0.0301377	3R4F 3m
Gimap4	-0.320853	-3.03068	20.467	0.0064858	0.0492724	3R4F 3m
Arl2bp	-0.514337	-3.4523	20.467	0.00245436	0.0243455	3R4F 3m
Mylk	-0.275086	-3.36187	20.467	0.003029	0.0284853	3R4F 3m
Rnh1	0.530717	7.57822	20.467	2.29338e-07	1.67666e-05	3R4F 3m
Haao	-0.302	-4.56572	20.467	0.000178128	0.00343915	3R4F 3m
Scamp1	0.211825	3.94539	20.467	0.000770645	0.0103342	3R4F 3m
Whsc1	0.236254	4.20742	20.467	0.000414913	0.00647879	3R4F 3m
Fxyd4	0.33345	3.25322	20.467	0.0038952	0.0341499	3R4F 3m
Ltbp4	-0.471357	-3.53053	20.467	0.00204462	0.0211519	3R4F 3m
Olr1	2.57433	11.5269	20.467	2.08537e-10	4.55471e-08	3R4F 3m
Rnf144a	-0.97007	-6.99905	20.467	7.56552e-07	4.46596e-05	3R4F 3m
Fermt3	0.567641	6.6081	20.467	1.7368e-06	8.7247e-05	3R4F 3m
B3gnt5	-0.47258	-5.01841	20.467	6.1707e-05	0.00153591	3R4F 3m
Xrcc4	-0.208328	-3.11745	20.467	0.00532149	0.0428511	3R4F 3m
Galnt7	0.304385	3.77439	20.467	0.00115345	0.0138517	3R4F 3m
Mthfd1	-0.362703	-4.22287	20.467	0.000400035	0.00630849	3R4F 3m
Rnpepl1	0.377033	4.17394	20.467	0.00044908	0.00687711	3R4F 3m
Atp6v1h	0.199631	3.9673	20.467	0.000731798	0.00999743	3R4F 3m
Ccdc88a	0.471511	4.18088	20.467	0.000441774	0.006795	3R4F 3m
Chn1	-0.26984	-4.0322	20.467	0.000627783	0.00891085	3R4F 3m
Ccdc122	0.734786	6.26258	20.467	3.68052e-06	0.000163412	3R4F 3m
Lhfp	-0.364887	-7.70355	20.467	1.78188e-07	1.35369e-05	3R4F 3m
Fam73b	-0.23028	-3.1631	20.467	0.00479294	0.0398037	3R4F 3m
Nabp1	0.804641	7.38474	20.467	3.39989e-07	2.35739e-05	3R4F 3m
Prkcdbp	-0.259407	-3.03233	20.467	0.00646152	0.0491462	3R4F 3m
Mlec	0.330232	4.60798	20.467	0.000161266	0.00318782	3R4F 3m
Ms4a7	2.86646	13.6606	20.467	9.46525e-12	3.67525e-09	3R4F 3m
Tspan9	-0.352469	-4.3836	20.467	0.000273658	0.00479121	3R4F 3m
Me3	-0.338852	-3.21482	20.467	0.00425569	0.0363973	3R4F 3m
Pkn2	-0.308811	-3.40715	20.467	0.00272649	0.0262034	3R4F 3m
Ankrd39	-0.220933	-3.10519	20.467	0.00547274	0.0437243	3R4F 3m
D730005E14Rik	0.272614	3.32592	20.467	0.00329241	0.0302144	3R4F 3m
Npy	1.27344	6.62422	20.467	1.67762e-06	8.49653e-05	3R4F 3m
Ampd2	0.250849	4.29527	20.467	0.000337136	0.00553489	3R4F 3m
Itga1	-0.519228	-7.0232	20.467	7.19173e-07	4.28877e-05	3R4F 3m
Blvra	0.527676	7.82014	20.467	1.41173e-07	1.10121e-05	3R4F 3m
Cela1	0.31063	4.6843	20.467	0.000134781	0.00278388	3R4F 3m
Abr	0.294133	3.85768	20.467	0.000947868	0.0120277	3R4F 3m
Gusb	0.902654	9.30028	20.467	8.57642e-09	1.0781e-06	3R4F 3m
Kif22	0.268089	3.10431	20.467	0.00548369	0.0437285	3R4F 3m
Syt17	-0.240248	-3.07522	20.467	0.00586027	0.0460209	3R4F 3m
Pygl	0.687976	6.63788	20.467	1.6291e-06	8.32319e-05	3R4F 3m
Gpr18	-0.493823	-4.37179	20.467	0.000281395	0.00487295	3R4F 3m
Manba	0.333602	4.8852	20.467	8.41822e-05	0.0019691	3R4F 3m
Pgd	0.381414	4.68716	20.467	0.00013388	0.002782	3R4F 3m
Cox6b1	0.168721	3.56395	20.467	0.00189081	0.0199868	3R4F 3m
Dync2h1	0.278809	3.3189	20.467	0.00334639	0.0305577	3R4F 3m
Rap1gap	0.41781	3.56665	20.467	0.00187889	0.019909	3R4F 3m
Sec13	-0.247287	-3.259	20.467	0.00384354	0.0339011	3R4F 3m
Acat1	-0.249187	-3.65945	20.467	0.00151144	0.0169727	3R4F 3m
Chaf1b	0.314535	3.04523	20.467	0.00627467	0.0481287	3R4F 3m
Lims1	-0.369068	-4.95682	20.467	7.12251e-05	0.00171894	3R4F 3m
Slc8a3	-0.179988	-3.20156	20.467	0.00438759	0.0372881	3R4F 3m
Egln3	0.261027	3.22873	20.467	0.00412148	0.0355628	3R4F 3m
Foxp2	0.245474	3.6517	20.467	0.00153922	0.0171851	3R4F 3m
Atp6v0b	0.435819	4.85911	20.467	8.94752e-05	0.00206253	3R4F 3m
Palmd	-0.475709	-3.42326	20.467	0.00262612	0.0255491	3R4F 3m
Slc13a3	0.817665	8.8871	20.467	1.82204e-08	2.05397e-06	3R4F 3m
Ddhd1	0.332016	4.17895	20.467	0.00044379	0.00680291	3R4F 3m
Afg3l1	0.19268	3.59318	20.467	0.00176569	0.0190636	3R4F 3m
Prelp	-0.383951	-4.24557	20.467	0.000379145	0.00606112	3R4F 3m
Ttyh2	0.367421	3.74762	20.467	0.00122849	0.0145256	3R4F 3m
Steap4	1.44734	12.1574	20.467	8.00726e-11	2.08822e-08	3R4F 3m
Muc4	1.17959	9.05002	20.467	1.35023e-08	1.61592e-06	3R4F 3m
Man2a2	0.232471	4.11659	20.467	0.000514265	0.00758932	3R4F 3m
Hnmt	0.312884	4.00704	20.467	0.000666228	0.0093128	3R4F 3m
AF251705	0.97846	10.6889	20.467	7.91885e-10	1.33044e-07	3R4F 3m
Igsf8	0.624618	6.24767	20.467	3.80302e-06	0.000167381	3R4F 3m
Plxnb2	0.542871	4.061	20.467	0.00058648	0.00844116	3R4F 3m
Rem2	-0.225338	-3.37047	20.467	0.00296912	0.0281342	3R4F 3m
P2ry14	0.78341	5.317	20.467	3.0918e-05	0.000911012	3R4F 3m
Elovl6	0.382466	3.18244	20.467	0.00458472	0.0384768	3R4F 3m
Bbox1	-0.526118	-4.65338	20.467	0.000144937	0.00294476	3R4F 3m
Stard5	0.448898	4.7092	20.467	0.000127128	0.00267627	3R4F 3m
Sertad3	-0.406753	-3.33546	20.467	0.00322037	0.0298353	3R4F 3m
Tlr7	0.798717	6.82507	20.467	1.09235e-06	6.05927e-05	3R4F 3m
Eltd1	-0.684554	-5.28916	20.467	3.29646e-05	0.000958386	3R4F 3m
Cd209a	-0.672234	-3.58688	20.467	0.00179191	0.0192204	3R4F 3m
Rbm39	-0.295536	-3.06532	20.467	0.0059941	0.046611	3R4F 3m
Ppargc1b	0.452836	4.24685	20.467	0.000377997	0.00604829	3R4F 3m
Mcoln3	1.33045	11.3531	20.467	2.73385e-10	5.61982e-08	3R4F 3m
Acot2	-0.466703	-5.62471	20.467	1.53008e-05	0.000513149	3R4F 3m
Acot4	0.228687	4.01489	20.467	0.000653982	0.00916422	3R4F 3m
Havcr2	1.4376	9.07689	20.467	1.28554e-08	1.54912e-06	3R4F 3m
Mlph	0.302825	3.37243	20.467	0.00295566	0.028037	3R4F 3m
Mvd	0.337416	4.62872	20.467	0.000153586	0.00308169	3R4F 3m
Ufsp2	0.24416	3.68887	20.467	0.0014105	0.016191	3R4F 3m
Nadk	0.478218	6.90057	20.467	9.30944e-07	5.24722e-05	3R4F 3m
Stab1	0.607569	7.10446	20.467	6.06796e-07	3.74648e-05	3R4F 3m
Edem1	0.609871	6.44847	20.467	2.45247e-06	0.000114885	3R4F 3m
Bcas3	-0.222013	-3.97346	20.467	0.00072122	0.00989159	3R4F 3m
Wfdc12	0.472366	3.38105	20.467	0.00289705	0.0275409	3R4F 3m
Tmem47	-0.361346	-4.29326	20.467	0.000338741	0.00554717	3R4F 3m
Hexim1	-0.257418	-3.4847	20.467	0.00227566	0.0231109	3R4F 3m
Hps1	0.336409	3.1959	20.467	0.00444504	0.0376482	3R4F 3m
Wdr81	0.317389	3.98324	20.467	0.000704762	0.00972293	3R4F 3m
Pla2g15	0.547251	4.01904	20.467	0.00064761	0.00911086	3R4F 3m
Arhgdia	0.21349	3.36679	20.467	0.00299463	0.0283144	3R4F 3m
Rassf3	-0.397504	-5.04519	20.467	5.79801e-05	0.00147251	3R4F 3m
Dtx4	0.383748	4.10705	20.467	0.000525998	0.00773633	3R4F 3m
Smagp	-0.464283	-5.00455	20.467	6.37296e-05	0.00157726	3R4F 3m
Galnt6	0.286689	4.63075	20.467	0.000152857	0.0030735	3R4F 3m
Vcpkmt	0.526139	5.0417	20.467	5.84524e-05	0.0014802	3R4F 3m
Tor1aip1	-0.191382	-3.3475	20.467	0.00313175	0.0291845	3R4F 3m
Alg3	0.251492	3.2613	20.467	0.00382317	0.0337727	3R4F 3m
Kntc1	0.49911	4.74273	20.467	0.000117511	0.0025349	3R4F 3m
Sde2	-0.234197	-4.57945	20.467	0.000172462	0.00334454	3R4F 3m
Fanci	0.361445	6.07795	20.467	5.53181e-06	0.000228504	3R4F 3m
Daam1	-0.377015	-3.36462	20.467	0.00300971	0.028365	3R4F 3m
Dock3	0.523935	6.87035	20.467	9.92383e-07	5.53991e-05	3R4F 3m
Wfdc6a	-0.429569	-3.45762	20.467	0.00242409	0.0241208	3R4F 3m
Eif2b1	-0.201771	-3.25933	20.467	0.00384062	0.0338925	3R4F 3m
Taf3	-0.258676	-3.58933	20.467	0.00178168	0.0191526	3R4F 3m
Tmem164	0.366235	4.22437	20.467	0.000398618	0.00629752	3R4F 3m
Ttc28	-0.277968	-3.14118	20.467	0.00504004	0.0411709	3R4F 3m
Metrnl	0.836771	11.5919	20.467	1.88583e-10	4.22451e-08	3R4F 3m
Dock10	0.538821	4.70674	20.467	0.000127864	0.00268852	3R4F 3m
Lacc1	0.520673	6.65221	20.467	1.57976e-06	8.09476e-05	3R4F 3m
Cln5	0.406454	5.60941	20.467	1.58417e-05	0.00052524	3R4F 3m
Tifa	0.319954	4.3794	20.467	0.000276387	0.00481107	3R4F 3m
Mgst2	0.421025	3.88591	20.467	0.000886799	0.0114693	3R4F 3m
Vstm2a	0.653395	4.80211	20.467	0.000102243	0.00227869	3R4F 3m
Asap2	-0.436174	-3.53379	20.467	0.00202908	0.0210411	3R4F 3m
Zfyve26	0.454824	3.86467	20.467	0.000932384	0.0119177	3R4F 3m
Tmem18	-0.278417	-3.9678	20.467	0.000730925	0.00999331	3R4F 3m
Hk3	0.938742	6.5035	20.467	2.17661e-06	0.000103468	3R4F 3m
Gsap	0.640994	11.2778	20.467	3.07683e-10	6.17948e-08	3R4F 3m
Arap2	-0.510673	-3.57583	20.467	0.00183892	0.0195685	3R4F 3m
Mapre2	0.228437	3.38696	20.467	0.00285753	0.0272327	3R4F 3m
Mms22l	0.218898	3.18664	20.467	0.00454068	0.0382542	3R4F 3m
Sh3bgrl2	0.604863	7.05541	20.467	6.72255e-07	4.03653e-05	3R4F 3m
Pqlc2	0.333418	4.29627	20.467	0.000336339	0.00553325	3R4F 3m
Dse	0.405253	3.14449	20.467	0.00500196	0.0409556	3R4F 3m
Pdlim2	-0.472845	-4.51363	20.467	0.000201378	0.00379108	3R4F 3m
Tmem71	-0.435285	-5.54041	20.467	1.85348e-05	0.000603087	3R4F 3m
Rassf4	0.565922	3.84909	20.467	0.000967272	0.0121591	3R4F 3m
Lemd1	1.37864	10.2662	20.467	1.59724e-09	2.42683e-07	3R4F 3m
Arhgef11	0.207409	3.02215	20.467	0.00661271	0.0499541	3R4F 3m
Cracr2b	-0.311067	-3.83594	20.467	0.000997736	0.0124347	3R4F 3m
4933430I17Rik	0.432612	6.08527	20.467	5.44273e-06	0.00022643	3R4F 3m
Arhgap29	-0.585488	-4.22782	20.467	0.000395379	0.00626334	3R4F 3m
Cilp	0.703618	5.35744	20.467	2.81729e-05	0.000838611	3R4F 3m
Fnbp1l	-0.222448	-3.39597	20.467	0.00279826	0.0267619	3R4F 3m
Tmprss4	0.563212	7.51645	20.467	2.59913e-07	1.87664e-05	3R4F 3m
Sidt2	0.403844	3.97562	20.467	0.000717561	0.00984913	3R4F 3m
Cped1	-0.426931	-3.68102	20.467	0.00143678	0.0163656	3R4F 3m
Slc25a29	-0.2541	-3.67414	20.467	0.00146017	0.0165351	3R4F 3m
Mb21d1	0.292491	5.18167	20.467	4.22492e-05	0.00116807	3R4F 3m
Sertad4	-0.263127	-3.64839	20.467	0.00155122	0.0172734	3R4F 3m
Slc39a2	3.35319	28.9495	20.467	4.3643e-18	7.62574e-14	3R4F 3m
Mob3b	0.384491	3.35662	20.467	0.00306615	0.0287265	3R4F 3m
Sema6d	-0.438189	-4.74653	20.467	0.000116467	0.00252172	3R4F 3m
Slc36a1	0.421549	4.65437	20.467	0.000144599	0.00294131	3R4F 3m
Rnpep	0.318282	3.86347	20.467	0.000935026	0.011934	3R4F 3m
D10Bwg1379e	0.708003	4.49075	20.467	0.000212539	0.00396339	3R4F 3m
Mcu	-0.27311	-3.3479	20.467	0.00312882	0.0291729	3R4F 3m
Stox1	-0.417266	-3.34693	20.467	0.00313586	0.0291917	3R4F 3m
Tcp11l2	-0.431402	-7.08058	20.467	6.37805e-07	3.89663e-05	3R4F 3m
Rab21	0.21508	3.25239	20.467	0.00390267	0.0341983	3R4F 3m
Lgalsl	-0.347356	-3.74046	20.467	0.00124934	0.0146705	3R4F 3m
Ccdc85a	-0.554351	-3.75268	20.467	0.00121393	0.0144095	3R4F 3m
Efemp1	-0.354806	-3.68281	20.467	0.00143074	0.016348	3R4F 3m
Flcn	0.261256	3.64718	20.467	0.0015556	0.0173016	3R4F 3m
Mgl2	0.860981	4.6274	20.467	0.000154066	0.00308362	3R4F 3m
Slc16a11	-0.453435	-3.25791	20.467	0.0038532	0.0339521	3R4F 3m
Arrb2	0.616136	7.23793	20.467	4.599e-07	2.97624e-05	3R4F 3m
Wscd1	-0.655622	-7.4313	20.467	3.09114e-07	2.1867e-05	3R4F 3m
Evi2b	0.283292	3.02354	20.467	0.00659183	0.0498395	3R4F 3m
Unc45b	-0.334524	-3.90424	20.467	0.00084927	0.0111239	3R4F 3m
Gm11545	0.311779	4.00829	20.467	0.000664269	0.00929285	3R4F 3m
Tmem106a	0.611335	5.90063	20.467	8.21305e-06	0.000311971	3R4F 3m
Cd300a	0.735281	6.60334	20.467	1.75466e-06	8.78441e-05	3R4F 3m
Cd300lb	0.788677	5.62838	20.467	1.51738e-05	0.000510943	3R4F 3m
Cd300ld	0.645745	5.09142	20.467	5.20768e-05	0.00136833	3R4F 3m
Trim47	0.390743	3.54203	20.467	0.00199035	0.0207299	3R4F 3m
Rnf157	0.28005	3.72659	20.467	0.0012908	0.0150663	3R4F 3m
Ube2o	0.268377	3.11664	20.467	0.00533136	0.0428693	3R4F 3m
Rhbdf2	0.35568	3.21098	20.467	0.00429348	0.0366487	3R4F 3m
Ubxn2a	-0.247504	-3.2855	20.467	0.00361532	0.0323619	3R4F 3m
Pqlc3	0.346192	3.68648	20.467	0.00141844	0.0162414	3R4F 3m
L2hgdh	-0.291215	-3.82429	20.467	0.0010255	0.0126475	3R4F 3m
4933426M11Rik	0.463543	3.9881	20.467	0.000696714	0.009654	3R4F 3m
Sipa1l1	-0.281692	-4.31506	20.467	0.000321735	0.00540027	3R4F 3m
Mfsd7c	0.417934	4.18208	20.467	0.000440525	0.00678176	3R4F 3m
Gmds	0.211473	3.17802	20.467	0.00463158	0.0387982	3R4F 3m
Mylip	-0.413719	-4.08643	20.467	0.000552263	0.00805484	3R4F 3m
Ankrd34b	0.259909	4.68585	20.467	0.000134293	0.00278351	3R4F 3m
Lhfpl2	1.60003	12.9386	20.467	2.5756e-11	7.89533e-09	3R4F 3m
Sgtb	-0.360857	-3.91537	20.467	0.000827249	0.0109317	3R4F 3m
Rarb	-0.437683	-3.57012	20.467	0.0018637	0.019784	3R4F 3m
Ube2e2	0.318881	3.07526	20.467	0.00585981	0.0460209	3R4F 3m
Fermt2	-0.500792	-5.79736	20.467	1.03562e-05	0.000376986	3R4F 3m
Wdhd1	0.313108	3.21592	20.467	0.00424493	0.036323	3R4F 3m
Pcdh17	-0.412711	-3.1044	20.467	0.00548263	0.0437285	3R4F 3m
Tdrd3	-0.201838	-3.56847	20.467	0.00187089	0.0198362	3R4F 3m
Fam105a	0.302685	4.64165	20.467	0.00014899	0.00301308	3R4F 3m
Dap	0.312017	3.77922	20.467	0.0011404	0.0137422	3R4F 3m
E430025E21Rik	0.359422	5.15122	20.467	4.53351e-05	0.00122985	3R4F 3m
Arhgap39	0.40228	5.2287	20.467	3.78975e-05	0.00107497	3R4F 3m
Mkl1	0.297186	3.15316	20.467	0.00490352	0.0404911	3R4F 3m
Gramd4	-0.465351	-4.52929	20.467	0.000194085	0.00369819	3R4F 3m
Tbc1d22a	0.254276	3.55279	20.467	0.00194083	0.0203432	3R4F 3m
Pim3	-0.673566	-4.97112	20.467	6.88892e-05	0.0016788	3R4F 3m
Rapgef3	-0.433394	-3.80591	20.467	0.00107091	0.0131128	3R4F 3m
Rnd1	-0.640871	-4.27486	20.467	0.000353789	0.00576118	3R4F 3m
Krt79	-0.613221	-3.7717	20.467	0.00116077	0.0138919	3R4F 3m
Marf1	-0.323089	-3.3867	20.467	0.00285928	0.0272327	3R4F 3m
Pi4ka	0.286661	3.73496	20.467	0.00126562	0.0148318	3R4F 3m
Atp13a3	0.347221	3.53262	20.467	0.00203464	0.0210861	3R4F 3m
Tmem44	-0.482665	-5.33642	20.467	2.9567e-05	0.000874152	3R4F 3m
Lsg1	-0.416798	-3.50246	20.467	0.00218322	0.0222964	3R4F 3m
Nrros	0.542722	4.93035	20.467	7.57609e-05	0.0018109	3R4F 3m
Ubxn7	-0.234276	-5.1478	20.467	4.56954e-05	0.00123406	3R4F 3m
Dirc2	0.348014	4.15474	20.467	0.000469926	0.00712143	3R4F 3m
Golgb1	0.235299	3.28419	20.467	0.00362627	0.0323936	3R4F 3m
Cyyr1	-0.937864	-4.9738	20.467	6.84601e-05	0.00167067	3R4F 3m
Tbc1d24	0.218123	3.89331	20.467	0.000871461	0.0113128	3R4F 3m
Gpr116	-0.287131	-5.95532	20.467	7.26762e-06	0.000285365	3R4F 3m
Clic5	-0.240382	-4.42992	20.467	0.000245325	0.00443369	3R4F 3m
Plcl2	0.575376	5.38203	20.467	2.66261e-05	0.000806305	3R4F 3m
Dpp9	0.35769	4.31318	20.467	0.000323171	0.00541104	3R4F 3m
Map4k3	-0.170516	-3.20221	20.467	0.00438098	0.0372501	3R4F 3m
Ttc7	0.254954	3.2013	20.467	0.00439019	0.0372921	3R4F 3m
Ankrd29	-0.401069	-4.07077	20.467	0.000573087	0.00827567	3R4F 3m
Lims2	-0.790596	-5.83257	20.467	9.56764e-06	0.000352691	3R4F 3m
Prdm6	-0.374707	-4.71297	20.467	0.000126008	0.00266232	3R4F 3m
Alpk2	0.348688	3.39541	20.467	0.00280195	0.0267826	3R4F 3m
Eml3	0.282599	3.10628	20.467	0.00545913	0.0436556	3R4F 3m
Patl1	0.329554	3.61951	20.467	0.00165995	0.0182303	3R4F 3m
Trpm6	0.450252	3.05918	20.467	0.00607852	0.0470372	3R4F 3m
Myof	0.52023	5.24825	20.467	3.62254e-05	0.00103697	3R4F 3m
Afap1l2	-0.422309	-5.44107	20.467	2.3256e-05	0.000719206	3R4F 3m
[truncated: 9,149 more rows]

## Sheet: METABOLITE
nodeLabel	foldChange	t	df	p.value	adj.p.value	contrast
N-acetylserine	0.43526	2.79463	18.9691	0.0115702	0.0466964	3R4F 3m
N-acetylalanine	0.890999	2.96682	18.9691	0.00793202	0.0349424	3R4F 3m
N-acetylaspartate (NAA)	1.17714	6.2727	18.9691	5.09477e-06	0.000178678	3R4F 3m
N-acetylglutamate	0.849242	3.87187	18.9691	0.00102928	0.00828545	3R4F 3m
pyroglutamine*	0.566825	3.14132	18.9691	0.00538361	0.0271948	3R4F 3m
beta-citrylglutamate	0.842524	4.1803	18.9691	0.000509183	0.00497376	3R4F 3m
1-methylhistidine	0.739429	3.51504	18.9691	0.00231948	0.0147484	3R4F 3m
3-methylhistidine	0.835688	2.99953	18.9691	0.00737873	0.0335665	3R4F 3m
N-acetylhistidine	1.01853	5.40162	18.9691	3.28585e-05	0.000692083	3R4F 3m
1-methyl-4-imidazoleacetate	-0.572889	-3.21561	18.9691	0.00455902	0.0240061	3R4F 3m
4-imidazoleacetate	-0.840283	-2.97112	18.9691	0.007857	0.0348396	3R4F 3m
lysine	0.373045	3.09484	18.9691	0.00597158	0.0289557	3R4F 3m
N6,N6,N6-trimethyllysine	0.957893	6.54516	18.9691	2.9004e-06	0.000131351	3R4F 3m
5-(galactosylhydroxy)-L-lysine	0.573972	5.86906	18.9691	1.19468e-05	0.000350093	3R4F 3m
glutaroylcarnitine (C5)	1.43843	6.7055	18.9691	2.09156e-06	0.000108439	3R4F 3m
pipecolate	0.674431	3.90836	18.9691	0.000947051	0.0079789	3R4F 3m
4-hydroxyphenylpyruvate	0.893072	3.14725	18.9691	0.00531281	0.0271275	3R4F 3m
N-formylanthranilic acid	-0.671447	-3.65216	18.9691	0.00169845	0.0119245	3R4F 3m
indolelactate	0.6347	3.87046	18.9691	0.00103261	0.00828545	3R4F 3m
indolepropionate	0.793689	2.78759	18.9691	0.0117488	0.0470731	3R4F 3m
leucine	0.500058	3.15938	18.9691	0.00517065	0.0268079	3R4F 3m
tiglyl carnitine (C5)	2.0336	5.04953	18.9691	7.15229e-05	0.00137733	3R4F 3m
methylsuccinate	1.31085	5.74988	18.9691	1.5425e-05	0.000415859	3R4F 3m
N-acetylvaline	0.666811	3.0264	18.9691	0.00695241	0.0323167	3R4F 3m
methionine sulfoxide	-0.627339	-4.42342	18.9691	0.000292785	0.00329106	3R4F 3m
N-acetylmethionine sulfoxide	1.20495	3.31157	18.9691	0.00367459	0.0202553	3R4F 3m
cystathionine	1.40337	7.93207	18.9691	1.92348e-07	1.62053e-05	3R4F 3m
cysteine	0.970591	4.64314	18.9691	0.000177989	0.00235224	3R4F 3m
taurocyamine	0.861542	4.37716	18.9691	0.000325239	0.00353566	3R4F 3m
urea	0.568718	3.6429	18.9691	0.00173461	0.0120529	3R4F 3m
dimethylarginine (ADMA + SDMA)	0.527392	3.18417	18.9691	0.00489175	0.0255584	3R4F 3m
hydroxyproline	0.59464	4.72604	18.9691	0.00014763	0.00216311	3R4F 3m
guanidinoacetate	0.617066	3.93898	18.9691	0.000883112	0.00763099	3R4F 3m
creatinine	0.531053	3.3677	18.9691	0.00323772	0.0186515	3R4F 3m
putrescine	0.729219	3.51072	18.9691	0.00234236	0.0147547	3R4F 3m
N-acetylputrescine	1.29723	7.12217	18.9691	9.08904e-07	6.80668e-05	3R4F 3m
glutathione, oxidized (GSSG)	0.696749	4.71413	18.9691	0.000151645	0.00217465	3R4F 3m
cysteine-glutathione disulfide	1.91618	3.55166	18.9691	0.00213446	0.0143606	3R4F 3m
gamma-glutamylhistidine	0.587477	2.95062	18.9691	0.00822057	0.0358748	3R4F 3m
gamma-glutamylisoleucine*	1.00118	4.61761	18.9691	0.000188557	0.00235347	3R4F 3m
gamma-glutamylleucine	0.665301	4.91277	18.9691	9.70607e-05	0.00172155	3R4F 3m
gamma-glutamyl-epsilon-lysine	2.41488	13.9524	18.9691	2.00048e-11	1.34833e-08	3R4F 3m
leucylglycine	1.04785	4.18803	18.9691	0.000500285	0.00495871	3R4F 3m
threonylphenylalanine	1.00353	3.06985	18.9691	0.00631308	0.0301774	3R4F 3m
leucylglutamine*	1.41344	4.15609	18.9691	0.000538078	0.00518093	3R4F 3m
1,5-anhydroglucitol (1,5-AG)	0.71625	4.41934	18.9691	0.000295509	0.00329106	3R4F 3m
3-phosphoglycerate	0.527146	2.76145	18.9691	0.0124352	0.0484471	3R4F 3m
pyruvate	0.555484	3.54807	18.9691	0.00215195	0.0143606	3R4F 3m
ribose 1-phosphate	0.973544	4.02982	18.9691	0.000717737	0.00645006	3R4F 3m
ribose	0.574325	3.04881	18.9691	0.00661526	0.0313992	3R4F 3m
ribonate (ribonolactone)	-0.446999	-3.70685	18.9691	0.00149957	0.0107522	3R4F 3m
arabitol/xylitol	0.374709	2.86344	18.9691	0.00995647	0.0417434	3R4F 3m
ribulonate/xylulonate*	0.617284	3.01205	18.9691	0.00717707	0.0329071	3R4F 3m
maltotetraose	0.791615	4.41586	18.9691	0.000297856	0.00329106	3R4F 3m
galactonate	0.713151	5.41322	18.9691	3.20339e-05	0.000692083	3R4F 3m
UDP-N-acetylglucosamine/galactosamine	0.767523	4.90043	18.9691	9.97789e-05	0.00172438	3R4F 3m
glucuronate	0.526602	3.23366	18.9691	0.00437816	0.0234197	3R4F 3m
N-acetylneuraminate	0.609661	3.82205	18.9691	0.00115319	0.00873427	3R4F 3m
N-acetylglucosamine/N-acetylgalactosamine	0.502866	3.77547	18.9691	0.00128246	0.00960421	3R4F 3m
itaconate	2.34114	6.54134	18.9691	2.92324e-06	0.000131351	3R4F 3m
docosapentaenoate (DPA; 22:5n3)	0.785166	2.85509	18.9691	0.01014	0.0421873	3R4F 3m
glutarate (C5-DC)	0.751884	4.85512	18.9691	0.000110444	0.00181559	3R4F 3m
2-hydroxyadipate	0.760837	4.7343	18.9691	0.000144908	0.00216311	3R4F 3m
3-hydroxyadipate*	0.583042	3.38406	18.9691	0.00312026	0.0181298	3R4F 3m
azelate (nonanedioate; C9)	-0.867373	-3.0331	18.9691	0.0068499	0.0320613	3R4F 3m
sebacate (C10-DC)	-1.17676	-2.79785	18.9691	0.0114892	0.0466491	3R4F 3m
undecanedioate (C11-DC)	-1.10082	-2.98198	18.9691	0.00767081	0.0342392	3R4F 3m
dodecanedioate (C12)	-0.91881	-2.82559	18.9691	0.0108152	0.0441785	3R4F 3m
tetradecanedioate (C14)	0.944547	6.87122	18.9691	1.49727e-06	0.000100916	3R4F 3m
hexadecenedioate (C16:1-DC)*	0.953276	4.97361	18.9691	8.47156e-05	0.00157701	3R4F 3m
octadecenedioate (C18:1-DC)*	0.671887	3.10628	18.9691	0.00582138	0.0286395	3R4F 3m
butyrylcarnitine (C4)	0.70958	4.65574	18.9691	0.000172993	0.00234895	3R4F 3m
3-hydroxybutyrylcarnitine (1)	0.842818	3.93255	18.9691	0.000896168	0.00764579	3R4F 3m
3-hydroxyhexanoylcarnitine (2)	0.774144	3.84225	18.9691	0.00110125	0.00863074	3R4F 3m
palmitoleoylcarnitine (C16:1)*	0.570481	3.52491	18.9691	0.00226812	0.0145592	3R4F 3m
adipoylcarnitine (C6-DC)	1.30711	3.33181	18.9691	0.0035108	0.019719	3R4F 3m
docosapentaenoylcarnitine (C22:5n3)*	1.28522	5.43596	18.9691	3.04786e-05	0.000685455	3R4F 3m
docosahexaenoylcarnitine (C22:6)*	0.813182	3.87631	18.9691	0.00101891	0.00828545	3R4F 3m
ximenoylcarnitine (C26:1)*	0.986128	4.09005	18.9691	0.000625567	0.00593848	3R4F 3m
carnitine	0.260391	2.87331	18.9691	0.00974343	0.0413023	3R4F 3m
3-hydroxybutyrate (BHBA)	0.839774	3.13607	18.9691	0.00544704	0.0271948	3R4F 3m
3-hydroxystearate	0.584463	3.13937	18.9691	0.0054071	0.0271948	3R4F 3m
N-myristoyltaurine*	0.948804	3.95017	18.9691	0.000860835	0.0075351	3R4F 3m
N-arachidonoyltaurine	1.18625	4.00174	18.9691	0.000765244	0.00678651	3R4F 3m
N-oleoyltaurine	1.30982	4.6333	18.9691	0.000181989	0.00235347	3R4F 3m
N-palmitoyltaurine	1.12684	4.88017	18.9691	0.000104413	0.00175936	3R4F 3m
N-palmitoleoyltaurine*	1.96358	3.82408	18.9691	0.00114786	0.00873427	3R4F 3m
N-linoleoyltaurine*	1.06013	4.2973	18.9691	0.000390034	0.00404981	3R4F 3m
palmitoleoyl ethanolamide*	1.02109	3.22878	18.9691	0.00442629	0.0234907	3R4F 3m
CDP-choline	0.691077	3.12562	18.9691	0.00557561	0.0276321	3R4F 3m
glycerophosphoinositol*	1.41212	8.05495	18.9691	1.53138e-07	1.62053e-05	3R4F 3m
1-myristoyl-2-palmitoyl-GPC (14:0/16:0)	0.508899	2.99396	18.9691	0.00747029	0.0335665	3R4F 3m
1-myristoyl-2-arachidonoyl-GPC (14:0/20:4)*	0.564897	3.15561	18.9691	0.0052144	0.0268283	3R4F 3m
1-palmitoyl-2-palmitoleoyl-GPC (16:0/16:1)*	0.631639	4.53615	18.9691	0.000226723	0.00273771	3R4F 3m
1-palmitoleoyl-2-linoleoyl-GPC (16:1/18:2)*	0.613706	3.26323	18.9691	0.0040968	0.0220899	3R4F 3m
1-palmitoleoyl-2-linolenoyl-GPC (16:1/18:3)*	1.02219	4.20138	18.9691	0.000485284	0.00488181	3R4F 3m
1,2-dipalmitoyl-GPE (16:0/16:0)*	0.726807	3.73109	18.9691	0.00141899	0.0105099	3R4F 3m
1-palmitoyl-2-linoleoyl-GPE (16:0/18:2)	0.586777	3.4466	18.9691	0.00270868	0.0163786	3R4F 3m
1-palmitoyl-2-arachidonoyl-GPE (16:0/20:4)*	0.72319	4.06371	18.9691	0.000664323	0.0062188	3R4F 3m
1-palmitoyl-2-oleoyl-GPS (16:0/18:1)	0.671225	3.46589	18.9691	0.00259291	0.0161817	3R4F 3m
1-palmitoyl-2-linoleoyl-GPS (16:0/18:2)	0.900659	4.65253	18.9691	0.000174254	0.00234895	3R4F 3m
1,2-dipalmitoyl-GPG (16:0/16:0)	0.757236	3.10263	18.9691	0.0058689	0.0286641	3R4F 3m
1-palmitoyl-2-palmitoleoyl-GPG (16:0/16:1)*	1.2813	8.26962	18.9691	1.03323e-07	1.3928e-05	3R4F 3m
1-palmitoyl-2-arachidonoyl-GPI (16:0/20:4)*	0.687123	3.01547	18.9691	0.00712294	0.0328826	3R4F 3m
1-palmitoleoyl-GPC* (16:1)*	0.775635	4.28287	18.9691	0.000403061	0.0041161	3R4F 3m
2-palmitoleoyl-GPC* (16:1)*	1.0175	5.64026	18.9691	1.95411e-05	0.000487804	3R4F 3m
1-palmitoyl-GPE (16:0)	0.580013	3.45235	18.9691	0.00267369	0.0163786	3R4F 3m
1-palmitoyl-GPS (16:0)*	2.10304	12.7517	18.9691	9.42594e-11	3.17654e-08	3R4F 3m
1-palmitoyl-GPG (16:0)*	1.04967	6.26749	18.9691	5.15044e-06	0.000178678	3R4F 3m
1-stearoyl-GPG (18:0)	1.14006	6.06623	18.9691	7.8584e-06	0.000252217	3R4F 3m
1-oleoyl-GPG (18:1)*	0.77366	3.44056	18.9691	0.00274597	0.0163786	3R4F 3m
1-palmitoyl-GPI* (16:0)	0.995556	5.06304	18.9691	6.94047e-05	0.00137585	3R4F 3m
1-oleoyl-GPI (18:1)*	1.17144	4.05256	18.9691	0.000681432	0.00629158	3R4F 3m
1-linoleoyl-GPI* (18:2)*	1.17764	4.62102	18.9691	0.000187108	0.00235347	3R4F 3m
1-arachidonoyl-GPI* (20:4)*	0.666488	2.83729	18.9691	0.0105425	0.0433269	3R4F 3m
1-(1-enyl-palmitoyl)-GPC (P-16:0)*	0.971964	5.43549	18.9691	3.05099e-05	0.000685455	3R4F 3m
glycerol 3-phosphate	0.382889	3.69985	18.9691	0.00152367	0.0108101	3R4F 3m
glycerophosphoglycerol	0.400011	3.03315	18.9691	0.00684913	0.0320613	3R4F 3m
1-palmitoleoylglycerol (16:1)*	0.755484	2.93583	18.9691	0.00849298	0.036694	3R4F 3m
2-palmitoleoylglycerol (16:1)*	0.907473	3.39377	18.9691	0.00305256	0.0178907	3R4F 3m
sphingadienine	0.667191	4.53471	18.9691	0.000227466	0.00273771	3R4F 3m
glycosyl-N-palmitoyl-sphingosine (d18:1/16:0)	1.17892	3.53368	18.9691	0.00222341	0.0145592	3R4F 3m
myristoyl dihydrosphingomyelin (d18:0/14:0)*	0.607471	2.88792	18.9691	0.00943635	0.0402538	3R4F 3m
sphingomyelin (d18:2/18:1)*	-1.25335	-3.85486	18.9691	0.00107003	0.00848468	3R4F 3m
sphingosine 1-phosphate	0.873275	3.27572	18.9691	0.00398339	0.0216516	3R4F 3m
beta-sitosterol	1.58414	6.27282	18.9691	5.0935e-06	0.000178678	3R4F 3m
inosine	0.559001	3.63466	18.9691	0.00176747	0.0121559	3R4F 3m
2'-deoxyinosine	1.09488	3.45567	18.9691	0.00265364	0.0163786	3R4F 3m
allantoin	0.535079	3.59893	18.9691	0.0019171	0.0130518	3R4F 3m
ADP	1.15012	2.86276	18.9691	0.00997135	0.0417434	3R4F 3m
1-methyladenosine	1.1378	4.82967	18.9691	0.000116935	0.00184068	3R4F 3m
N6-carbamoylthreonyladenosine	0.923297	3.52496	18.9691	0.00226785	0.0145592	3R4F 3m
2'-deoxyadenosine 5'-monophosphate	1.47486	4.46858	18.9691	0.000264257	0.00307085	3R4F 3m
guanosine	0.515593	4.82778	18.9691	0.000117432	0.00184068	3R4F 3m
N-carbamoylaspartate	0.803733	3.35984	18.9691	0.00329563	0.0188242	3R4F 3m
orotidine	0.699488	5.64334	18.9691	1.94112e-05	0.000487804	3R4F 3m
uridine 5'-diphosphate (UDP)	0.687913	3.30894	18.9691	0.00369645	0.0202553	3R4F 3m
uridine	0.454141	3.32458	18.9691	0.00356845	0.0198771	3R4F 3m
pseudouridine	0.712745	5.11339	18.9691	6.20554e-05	0.00126743	3R4F 3m
5,6-dihydrouridine	0.968462	4.96391	18.9691	8.65717e-05	0.00157701	3R4F 3m
2'-deoxyuridine	1.12072	4.34921	18.9691	0.000346582	0.00370788	3R4F 3m
beta-alanine	0.360446	3.444	18.9691	0.00272472	0.0163786	3R4F 3m
cytidine	0.496129	2.78076	18.9691	0.0119246	0.047189	3R4F 3m
cytosine	0.660342	2.892	18.9691	0.00935208	0.0401484	3R4F 3m
dCMP	1.12058	3.822	18.9691	0.00115334	0.00873427	3R4F 3m
2'-deoxycytidine	1.70447	7.99207	18.9691	1.72044e-07	1.62053e-05	3R4F 3m
thymidine	0.915549	2.99572	18.9691	0.00744124	0.0335665	3R4F 3m
quinolinate	1.33237	4.52302	18.9691	0.000233569	0.00276186	3R4F 3m
trigonelline (N'-methylnicotinate)	0.814567	6.2536	18.9691	5.30202e-06	0.000178678	3R4F 3m
N1-Methyl-2-pyridone-5-carboxamide	1.85634	3.71613	18.9691	0.00146822	0.0106406	3R4F 3m
N1-Methyl-4-pyridone-3-carboxamide	1.02963	3.718	18.9691	0.00146197	0.0106406	3R4F 3m
pantothenate (Vitamin B5)	0.349094	3.35353	18.9691	0.00334292	0.0189339	3R4F 3m
oxalate (ethanedioate)	0.602383	3.08654	18.9691	0.00608303	0.0292855	3R4F 3m
gulonate*	0.722982	5.55793	18.9691	2.33611e-05	0.000562336	3R4F 3m
alpha-tocopherol	0.788718	4.29671	18.9691	0.00039056	0.00404981	3R4F 3m
biopterin	2.12219	6.80331	18.9691	1.7163e-06	0.000105162	3R4F 3m
dihydrobiopterin	2.31609	12.1723	18.9691	2.07809e-10	4.66878e-08	3R4F 3m
pterin	2.32906	8.72707	18.9691	4.55694e-08	7.67844e-06	3R4F 3m
heme	1.09538	2.77892	18.9691	0.0119723	0.047189	3R4F 3m
bilirubin	0.969142	3.53331	18.9691	0.00222531	0.0145592	3R4F 3m
biliverdin	1.07481	2.85024	18.9691	0.0102481	0.0423756	3R4F 3m
thiamin monophosphate	0.542093	4.04395	18.9691	0.000694957	0.00632975	3R4F 3m
hippurate	0.642017	2.78546	18.9691	0.0118032	0.0470731	3R4F 3m
histidine betaine (hercynine)*	0.945996	3.87242	18.9691	0.001028	0.00828545	3R4F 3m
quinate	2.74117	6.00066	18.9691	9.02818e-06	0.000276591	3R4F 3m
stachydrine	0.699274	4.66506	18.9691	0.000169393	0.00234895	3R4F 3m
methyl glucopyranoside (alpha + beta)	1.14981	6.44283	18.9691	3.57977e-06	0.000150798	3R4F 3m
tartronate (hydroxymalonate)	0.579716	2.949	18.9691	0.00825014	0.0358748	3R4F 3m
O-sulfo-L-tyrosine	1.09748	2.76852	18.9691	0.0122457	0.0479861	3R4F 3m
1-(3-aminopropyl)-2-pyrrolidone	1.20973	4.74985	18.9691	0.000139921	0.00214334	3R4F 3m
perfluorooctanesulfonate (PFOS)	1.12852	6.7321	18.9691	1.98181e-06	0.000108439	3R4F 3m
3-hydroxypyridine sulfate	1.31154	3.43426	18.9691	0.00278544	0.0164683	3R4F 3m
thioproline	0.96705	5.79963	18.9691	1.38616e-05	0.00038928	3R4F 3m
betaine	0.784883	3.92282	19.9214	0.000847832	0.0109892	3R4F 6m
N-acetylalanine	1.22245	3.62296	19.9214	0.00170398	0.0172984	3R4F 6m
N-acetylaspartate (NAA)	1.6655	7.48087	19.9214	3.31601e-07	2.79374e-05	3R4F 6m
beta-citrylglutamate	1.41714	5.12008	19.9214	5.27989e-05	0.00114795	3R4F 6m
1-methylhistidine	0.863899	3.0842	19.9214	0.00586965	0.0384092	3R4F 6m
3-methylhistidine	0.939301	2.94476	19.9214	0.00803338	0.0470826	3R4F 6m
5-(galactosylhydroxy)-L-lysine	0.582788	4.06703	19.9214	0.000605542	0.00861405	3R4F 6m
glutaroylcarnitine (C5)	1.28376	5.13366	19.9214	5.11882e-05	0.00114795	3R4F 6m
phenylalanine	0.722503	3.02029	19.9214	0.00678041	0.0423148	3R4F 6m
4-hydroxyphenylpyruvate	1.23448	4.23976	19.9214	0.00040463	0.00649334	3R4F 6m
leucine	0.72805	3.14686	19.9214	0.00509238	0.0344005	3R4F 6m
methylsuccinate	1.51607	5.14344	19.9214	5.00583e-05	0.00114795	3R4F 6m
N-acetylvaline	0.74669	2.93964	19.9214	0.00812599	0.0472148	3R4F 6m
3-methyl-2-oxobutyrate	0.754449	3.38614	19.9214	0.0029459	0.0247036	3R4F 6m
cystathionine	1.79834	6.24353	19.9214	4.33666e-06	0.000182682	3R4F 6m
cysteine	1.32133	5.71981	19.9214	1.36625e-05	0.000460898	3R4F 6m
taurocyamine	1.28921	4.98479	19.9214	7.19655e-05	0.00138585	3R4F 6m
dimethylarginine (ADMA + SDMA)	0.825209	3.74604	19.9214	0.00128005	0.0144163	3R4F 6m
hydroxyproline	0.800514	4.62672	19.9214	0.000164427	0.00284163	3R4F 6m
putrescine	1.36445	7.31362	19.9214	4.63811e-07	3.41416e-05	3R4F 6m
N-acetylputrescine	1.82117	8.27195	19.9214	7.13561e-08	8.01566e-06	3R4F 6m
(N(1) + N(8))-acetylspermidine	0.888992	5.86059	19.9214	1.00037e-05	0.000374581	3R4F 6m
cysteine-glutathione disulfide	2.18862	3.37235	19.9214	0.00304087	0.0247036	3R4F 6m
gamma-glutamyl-epsilon-lysine	2.62397	12.5278	19.9214	6.67283e-11	2.24874e-08	3R4F 6m
gamma-glutamyltryptophan	1.21173	3.0134	19.9214	0.00688638	0.0425818	3R4F 6m
leucylglycine	1.50468	5.12311	19.9214	5.24359e-05	0.00114795	3R4F 6m
phenylalanylalanine	1.5162	5.09963	19.9214	5.53241e-05	0.00116526	3R4F 6m
phenylalanylglycine	1.94298	5.61568	19.9214	1.72304e-05	0.00049381	3R4F 6m
threonylphenylalanine	2.18179	5.61687	19.9214	1.71845e-05	0.00049381	3R4F 6m
tyrosylglycine	1.28241	3.80248	19.9214	0.00112243	0.0135093	3R4F 6m
leucylglutamine*	2.36025	7.14824	19.9214	6.48703e-07	3.64355e-05	3R4F 6m
pyruvate	0.639565	3.18443	19.9214	0.00467532	0.0328246	3R4F 6m
ribose 1-phosphate	1.3134	3.12644	19.9214	0.00533402	0.0355953	3R4F 6m
ribose	0.95857	3.91129	19.9214	0.00087095	0.0110759	3R4F 6m
ribonate (ribonolactone)	-0.734187	-3.50988	19.9214	0.0022143	0.0201681	3R4F 6m
galactitol (dulcitol)	0.614228	3.2719	19.9214	0.00382897	0.0286748	3R4F 6m
galactonate	0.670863	3.16039	19.9214	0.00493813	0.0343123	3R4F 6m
UDP-N-acetylglucosamine/galactosamine	1.23234	3.05872	19.9214	0.00621762	0.0399112	3R4F 6m
glucuronate	0.59385	2.97681	19.9214	0.00747667	0.0445954	3R4F 6m
erythronate*	0.675451	3.27484	19.9214	0.0038033	0.0286748	3R4F 6m
N-acetylglucosamine/N-acetylgalactosamine	0.833136	3.74494	19.9214	0.00128335	0.0144163	3R4F 6m
itaconate	2.15916	9.91906	19.9214	3.77011e-09	6.35264e-07	3R4F 6m
tetradecanedioate (C14)	0.931412	4.49289	19.9214	0.000224356	0.0037804	3R4F 6m
hexadecenedioate (C16:1-DC)*	0.746968	3.20528	19.9214	0.00445841	0.0319678	3R4F 6m
butyrylcarnitine (C4)	1.00006	5.69741	19.9214	1.43603e-05	0.000460898	3R4F 6m
3-hydroxyhexanoylcarnitine (1)	0.612298	2.99693	19.9214	0.00714634	0.0434002	3R4F 6m
3-hydroxyhexanoylcarnitine (2)	1.07969	5.36311	19.9214	3.03957e-05	0.00078795	3R4F 6m
palmitoleoylcarnitine (C16:1)*	0.605288	3.32764	19.9214	0.00336984	0.0264101	3R4F 6m
adipoylcarnitine (C6-DC)	1.90181	5.71669	19.9214	1.37577e-05	0.000460898	3R4F 6m
docosapentaenoylcarnitine (C22:5n3)*	0.841812	3.23949	19.9214	0.00412355	0.0298846	3R4F 6m
tetracosadienoylcarnitine (C24:2)*	1.00241	3.61903	19.9214	0.00171957	0.0172984	3R4F 6m
margaroylcarnitine (C17)*	0.681342	3.49296	19.9214	0.00230262	0.0206929	3R4F 6m
ximenoylcarnitine (C26:1)*	0.930435	3.03119	19.9214	0.00661593	0.0416742	3R4F 6m
deoxycarnitine	0.87579	3.63855	19.9214	0.0016434	0.0171133	3R4F 6m
N-myristoyltaurine*	1.27874	6.26997	19.9214	4.09622e-06	0.000182682	3R4F 6m
N-oleoyltaurine	1.31152	4.05263	19.9214	0.000626244	0.00861405	3R4F 6m
N-palmitoyltaurine	1.11129	4.10488	19.9214	0.000554329	0.00849131	3R4F 6m
N-palmitoleoyltaurine*	2.06921	6.08819	19.9214	6.07389e-06	0.000240812	3R4F 6m
N-linoleoyltaurine*	1.17979	3.70275	19.9214	0.00141567	0.0153897	3R4F 6m
CDP-choline	1.22098	3.82067	19.9214	0.00107584	0.013184	3R4F 6m
glycerophosphoserine*	1.06326	4.05315	19.9214	0.000625485	0.00861405	3R4F 6m
glycerophosphoinositol*	1.46007	4.6697	19.9214	0.000148836	0.00263988	3R4F 6m
trimethylamine N-oxide	-0.82548	-3.14586	19.9214	0.00510393	0.0344005	3R4F 6m
1-palmitoyl-2-palmitoleoyl-GPG (16:0/16:1)*	0.823019	3.04255	19.9214	0.00644873	0.0410042	3R4F 6m
2-palmitoleoyl-GPC* (16:1)*	0.99675	3.37239	19.9214	0.00304059	0.0247036	3R4F 6m
1-palmitoyl-GPS (16:0)*	2.06188	7.90417	19.9214	1.44248e-07	1.3889e-05	3R4F 6m
1-palmitoyl-GPG (16:0)*	0.999682	3.42445	19.9214	0.00269713	0.0236086	3R4F 6m
1-stearoyl-GPG (18:0)	1.07208	3.29957	19.9214	0.00359394	0.0277742	3R4F 6m
1-oleoyl-GPG (18:1)*	0.974853	3.154	19.9214	0.00501044	0.0344005	3R4F 6m
1-palmitoyl-GPI* (16:0)	1.10678	3.18787	19.9214	0.00463884	0.0328246	3R4F 6m
1-oleoyl-GPI (18:1)*	1.38103	3.74757	19.9214	0.0012755	0.0144163	3R4F 6m
1-linoleoyl-GPI* (18:2)*	1.44048	3.71434	19.9214	0.00137803	0.0152262	3R4F 6m
1-(1-enyl-palmitoyl)-GPC (P-16:0)*	1.16738	4.74257	19.9214	0.000125739	0.00229048	3R4F 6m
1-myristoylglycerol (14:0)	0.816892	3.35377	19.9214	0.0031736	0.0254643	3R4F 6m
1-palmitoleoylglycerol (16:1)*	1.1263	3.93245	19.9214	0.000829011	0.0109559	3R4F 6m
1-linolenoylglycerol (18:3)	1.05005	3.25861	19.9214	0.00394718	0.029036	3R4F 6m
1-docosahexaenoylglycerol (22:6)	0.954854	3.48069	19.9214	0.00236886	0.021008	3R4F 6m
2-myristoylglycerol (14:0)	0.93073	3.57871	19.9214	0.00188812	0.0184434	3R4F 6m
2-palmitoleoylglycerol (16:1)*	1.13257	3.69344	19.9214	0.00144663	0.0154767	3R4F 6m
2-oleoylglycerol (18:1)	0.789967	3.07211	19.9214	0.00603237	0.0390944	3R4F 6m
2-docosahexaenoylglycerol (22:6)*	1.034	4.02479	19.9214	0.000668299	0.00900867	3R4F 6m
linoleoyl-arachidonoyl-glycerol (18:2/20:4) [2]*	-1.22386	-3.59385	19.9214	0.00182298	0.018069	3R4F 6m
glycosyl-N-palmitoyl-sphingosine (d18:1/16:0)	0.96877	2.99039	19.9214	0.00725205	0.0436418	3R4F 6m
sphingomyelin (d18:2/18:1)*	-1.1317	-4.43742	19.9214	0.000255264	0.00419629	3R4F 6m
sphingomyelin (d18:1/18:1, d18:2/18:0)	-0.837959	-3.75789	19.9214	0.00124522	0.0144163	3R4F 6m
sphingomyelin (d18:1/20:1, d18:2/20:0)*	-1.07032	-4.05644	19.9214	0.000620693	0.00861405	3R4F 6m
sphingomyelin (d18:2/21:0, d16:2/23:0)*	-1.72837	-4.99082	19.9214	7.0977e-05	0.00138585	3R4F 6m
inosine	0.917786	4.79186	19.9214	0.000112203	0.00210069	3R4F 6m
xanthosine	1.18157	2.99685	19.9214	0.00714751	0.0434002	3R4F 6m
2'-deoxyinosine	1.96069	6.6774	19.9214	1.72027e-06	8.91895e-05	3R4F 6m
1-methyladenosine	1.00667	3.40234	19.9214	0.00283807	0.0245238	3R4F 6m
guanosine	0.590373	3.63672	19.9214	0.00165039	0.0171133	3R4F 6m
orotidine	0.626757	2.90341	19.9214	0.00881088	0.0499036	3R4F 6m
uridine 5'-diphosphate (UDP)	0.784015	3.37217	19.9214	0.00304214	0.0247036	3R4F 6m
uridine	0.770429	4.05299	19.9214	0.000625712	0.00861405	3R4F 6m
pseudouridine	0.688995	2.91384	19.9214	0.0086083	0.0495897	3R4F 6m
5,6-dihydrouridine	1.01053	2.9066	19.9214	0.00874841	0.0499036	3R4F 6m
2'-deoxyuridine	1.18872	3.33859	19.9214	0.00328619	0.0260576	3R4F 6m
cytidine	0.868986	3.85643	19.9214	0.000989825	0.0123545	3R4F 6m
2'-deoxycytidine	2.22991	10.635	19.9214	1.16114e-09	2.60869e-07	3R4F 6m
thymidine	1.42642	5.31727	19.9214	3.37173e-05	0.000841684	3R4F 6m
quinolinate	1.89384	7.22296	19.9214	5.57207e-07	3.41416e-05	3R4F 6m
nicotinamide riboside	0.614899	3.11517	19.9214	0.00547205	0.0361585	3R4F 6m
nicotinamide N-oxide	-1.29883	-3.54456	19.9214	0.00204357	0.0188681	3R4F 6m
3'-dephospho-acetyl-CoA	0.818305	3.38024	19.9214	0.00298617	0.0247036	3R4F 6m
gulonate*	0.818437	3.57113	19.9214	0.00192158	0.0185021	3R4F 6m
biopterin	2.36161	6.40935	19.9214	3.0369e-06	0.000146205	3R4F 6m
dihydrobiopterin	2.42532	8.72919	19.9214	3.04881e-08	4.10979e-06	3R4F 6m
pterin	2.2366	5.55772	19.9214	1.96157e-05	0.00052884	3R4F 6m
bilirubin	2.07519	5.06863	19.9214	5.93879e-05	0.00121295	3R4F 6m
thiamin monophosphate	0.706474	3.29565	19.9214	0.0036263	0.0277742	3R4F 6m
histidine betaine (hercynine)*	0.900217	3.5472	19.9214	0.00203108	0.0188681	3R4F 6m
N-glycolylneuraminate	-0.540796	-3.25682	19.9214	0.00396338	0.029036	3R4F 6m
quinate	3.07669	13.7769	19.9214	1.21145e-11	8.1652e-09	3R4F 6m
stachydrine	0.605741	2.9534	19.9214	0.00787955	0.0465861	3R4F 6m
methyl glucopyranoside (alpha + beta)	1.78021	7.23719	19.9214	5.41347e-07	3.41416e-05	3R4F 6m
1-(3-aminopropyl)-2-pyrrolidone	1.20215	3.55265	19.9214	0.00200563	0.0188681	3R4F 6m
3-hydroxypyridine sulfate	1.5113	4.11273	19.9214	0.000544261	0.00849131	3R4F 6m
thioproline	1.13782	5.60659	19.9214	1.75837e-05	0.00049381	3R4F 6m
cysteine	1.01759	4.08143	18.5582	0.000663271	0.0319318	SWITCH 6m
putrescine	0.760591	4.8609	18.5582	0.000115627	0.00864936	SWITCH 6m
(N(1) + N(8))-acetylspermidine	0.942182	6.90584	18.5582	1.57498e-06	0.000360041	SWITCH 6m
gamma-glutamyl-epsilon-lysine	1.1884	5.20198	18.5582	5.46016e-05	0.00460019	SWITCH 6m
leucylglycine	0.963032	4.18465	18.5582	0.000525432	0.0272416	SWITCH 6m
phenylalanylglycine	1.50813	5.27666	18.5582	4.64004e-05	0.00446769	SWITCH 6m
threonylphenylalanine	1.81958	6.89703	18.5582	1.60256e-06	0.000360041	SWITCH 6m
leucylglutamine*	1.62949	6.24849	18.5582	5.9198e-06	0.000997486	SWITCH 6m
itaconate	1.51049	4.61796	18.5582	0.00019852	0.0121639	SWITCH 6m
1-palmitoyl-GPS (16:0)*	1.06485	3.94442	18.5582	0.000903914	0.0406159	SWITCH 6m
desmosterol	1.50843	5.58238	18.5582	2.39838e-05	0.00269418	SWITCH 6m
2'-deoxyinosine	1.27318	4.81389	18.5582	0.000128329	0.00864936	SWITCH 6m
2'-deoxycytidine	1.46647	6.98847	18.5582	1.33901e-06	0.000360041	SWITCH 6m
quinolinate	2.09015	5.87653	18.5582	1.28421e-05	0.00173112	SWITCH 6m
methyl glucopyranoside (alpha + beta)	1.07845	4.43856	18.5582	0.000296695	0.0166644	SWITCH 6m

## Sheet: PROTEIN
nodeLabel	foldChange	t	df	p.value	adj.p.value	contrast
2210016F16Rik	0.13809	5.07338	11.1631166546519	0.000342626	0.00684918	3R4F 3m
Abcd3	0.182116	5.76084	14.1631166546519	4.71092e-05	0.00209584	3R4F 3m
Acaa1a	0.215765	7.28146	14.1631166546519	3.76133e-06	0.00035858	3R4F 3m
Acaa2	-0.0584332	-3.1951	14.1631166546519	0.00640282	0.0479854	3R4F 3m
Acaca	0.184181	5.60374	14.1631166546519	6.22851e-05	0.0024589	3R4F 3m
Acat1	-0.0668041	-4.49154	14.1631166546519	0.000493473	0.00859072	3R4F 3m
Acat2	0.156893	3.63148	14.1631166546519	0.00267677	0.0276232	3R4F 3m
Acly	0.0603827	3.59417	14.1631166546519	0.00288365	0.0288653	3R4F 3m
Acot7	0.0790898	3.64187	14.1631166546519	0.0026219	0.0273387	3R4F 3m
Acsf2	-0.103052	-4.11287	14.1631166546519	0.00103144	0.0135851	3R4F 3m
Acsl4	0.185413	4.61872	14.1631166546519	0.000386501	0.00736257	3R4F 3m
Acta1	-0.120634	-3.35125	12.1631166546519	0.0056674	0.0453846	3R4F 3m
Actr1a	-0.070718	-3.36211	14.1631166546519	0.00458496	0.0387304	3R4F 3m
Add3	-0.0831899	-3.88735	14.1631166546519	0.00160948	0.0200135	3R4F 3m
Adh1	-0.112985	-4.74627	14.1631166546519	0.000303054	0.006376	3R4F 3m
Ahnak	-0.0721741	-3.50905	14.1631166546519	0.00341791	0.0326433	3R4F 3m
Akap12	-0.111024	-6.11753	14.1631166546519	2.53065e-05	0.00145215	3R4F 3m
Akap2	-0.171855	-4.75184	14.1631166546519	0.000299865	0.006376	3R4F 3m
Akap5	-0.0985999	-5.13195	14.1631166546519	0.000147007	0.00421384	3R4F 3m
Akr1a1	0.0669491	3.8305	14.1631166546519	0.0018015	0.0212153	3R4F 3m
Akr1c14	0.0883409	3.4098	14.1631166546519	0.00416791	0.0368473	3R4F 3m
Alb	0.125114	3.9963	14.1631166546519	0.00129755	0.0166519	3R4F 3m
Alcam	-0.0604419	-3.53813	14.1631166546519	0.00322497	0.0310403	3R4F 3m
Aldh1a7	-0.082965	-3.37239	14.1631166546519	0.00449174	0.0382658	3R4F 3m
Aldh2	-0.131651	-3.67042	14.1631166546519	0.00247688	0.0266597	3R4F 3m
Aldh3a1	0.508718	10.9862	14.1631166546519	2.56317e-08	6.41434e-06	3R4F 3m
Anp32b	-0.0910276	-3.43883	13.1631166546519	0.00432899	0.0373562	3R4F 3m
Anxa1	0.166222	7.41135	14.1631166546519	3.07492e-06	0.000324	3R4F 3m
Anxa4	0.0895196	4.63058	14.1631166546519	0.000377829	0.00736257	3R4F 3m
Apoa1	-0.137961	-4.39729	14.1631166546519	0.000592085	0.00945404	3R4F 3m
Arcn1	0.0982921	5.03377	14.1631166546519	0.000176421	0.00447083	3R4F 3m
Arpc1b	0.109327	5.33033	14.1631166546519	0.00010208	0.00359455	3R4F 3m
Asah1	0.324691	7.7969	14.1631166546519	1.71239e-06	0.000214263	3R4F 3m
Atp2a3	-0.152766	-5.09794	14.1631166546519	0.000156572	0.00421384	3R4F 3m
Atp5g1	0.263175	3.625	14.1631166546519	0.0027116	0.0278391	3R4F 3m
Atp6v0d1	0.213465	4.61774	14.1631166546519	0.000387225	0.00736257	3R4F 3m
Atp6v1a	0.0875058	5.93879	14.1631166546519	3.44755e-05	0.00172297	3R4F 3m
Atp6v1d	0.258237	4.00124	11.1631166546519	0.00202265	0.0226221	3R4F 3m
Atp6v1e1	0.23564	3.70918	14.1631166546519	0.00229283	0.024947	3R4F 3m
Atp6v1h	0.225736	7.00745	14.1631166546519	5.79556e-06	0.000504466	3R4F 3m
Atpif1	0.101866	3.48637	14.1631166546519	0.00357636	0.0336145	3R4F 3m
Bag5	-0.101888	-3.21082	14.1631166546519	0.00620479	0.047834	3R4F 3m
Basp1	0.237089	3.61061	14.1631166546519	0.00279061	0.0283593	3R4F 3m
Blvra	0.0793236	4.52264	12.1631166546519	0.000675537	0.0099443	3R4F 3m
C3	0.172538	4.78267	14.1631166546519	0.000282833	0.00608852	3R4F 3m
C5	0.374398	3.32771	13.1631166546519	0.0053664	0.0438511	3R4F 3m
Calcrl	-0.142446	-5.76429	14.1631166546519	4.68231e-05	0.00209584	3R4F 3m
Calr	0.122223	3.24427	14.1631166546519	0.00580342	0.0460243	3R4F 3m
Capg	0.161595	4.5574	14.1631166546519	0.000434727	0.00780525	3R4F 3m
Cat	0.102523	5.10838	14.1631166546519	0.000153568	0.00421384	3R4F 3m
Cav1	-0.161937	-5.00939	14.1631166546519	0.000184629	0.00456329	3R4F 3m
Cbr2	-0.210012	-5.0467	14.1631166546519	0.000172221	0.00447083	3R4F 3m
Cd36	-0.111586	-4.47597	14.1631166546519	0.000508509	0.00862742	3R4F 3m
Cd44	0.0940331	3.46272	13.1631166546519	0.00413387	0.0368473	3R4F 3m
Cd47	-0.10929	-3.76766	14.1631166546519	0.00204103	0.0227008	3R4F 3m
Cd81	-0.121081	-3.2075	14.1631166546519	0.00624618	0.047834	3R4F 3m
Cdh5	-0.0492889	-3.25269	14.1631166546519	0.00570656	0.0455161	3R4F 3m
Ces1d	-0.109326	-3.87593	14.1631166546519	0.00164629	0.0202201	3R4F 3m
Chi3l1	0.861999	23.6092	14.1631166546519	8.9368e-13	1.78915e-09	3R4F 3m
Chil3	1.26692	13.2731	14.1631166546519	2.20177e-09	8.81588e-07	3R4F 3m
Cisd1	-0.084463	-4.28051	14.1631166546519	0.000742958	0.0104747	3R4F 3m
Cndp2	0.139808	4.42123	14.1631166546519	0.00056526	0.0092004	3R4F 3m
Col6a1	-0.122091	-3.56418	14.1631166546519	0.0030615	0.0300447	3R4F 3m
Copa	0.0727964	3.37771	14.1631166546519	0.00444416	0.0380222	3R4F 3m
Copz1	0.0994899	4.09875	14.1631166546519	0.00106045	0.0138759	3R4F 3m
Cotl1	0.17511	5.17542	14.1631166546519	0.000135655	0.0041398	3R4F 3m
Cox5a	0.153872	4.89589	14.1631166546519	0.000228395	0.0051376	3R4F 3m
Cox5b	0.0687783	3.20501	14.1631166546519	0.00627729	0.047834	3R4F 3m
Cox6a1	0.127523	3.43258	10.1631166546519	0.00626317	0.047834	3R4F 3m
Cox6b1	0.103359	4.95295	14.1631166546519	0.00020519	0.00483814	3R4F 3m
Cox6c	0.12867	6.12718	14.1631166546519	2.48905e-05	0.00145215	3R4F 3m
Creg1	0.46405	5.66085	11.1631166546519	0.000138545	0.0041398	3R4F 3m
Crip2	-0.106422	-5.38011	14.1631166546519	9.32294e-05	0.00345639	3R4F 3m
Cstb	0.252715	7.752	14.1631166546519	1.83143e-06	0.000215678	3R4F 3m
Ctnnd1	-0.110869	-3.83361	14.1631166546519	0.00179043	0.0212153	3R4F 3m
Ctsb	0.324336	10.7028	14.1631166546519	3.57553e-08	7.95357e-06	3R4F 3m
Ctsc	0.305219	4.57417	14.1631166546519	0.000420948	0.00773154	3R4F 3m
Ctsd	1.16866	12.9606	14.1631166546519	3.01186e-09	1.00496e-06	3R4F 3m
Ctsh	0.264948	5.27643	14.1631166546519	0.000112657	0.00384788	3R4F 3m
Ctsz	0.39347	9.01039	14.1631166546519	3.05035e-07	5.08899e-05	3R4F 3m
Cxcl15	0.19858	3.69156	12.1631166546519	0.00301662	0.0297501	3R4F 3m
Cyp1a1	0.694928	4.65358	12.1631166546519	0.000537571	0.00889436	3R4F 3m
Cyp2f2	-0.206769	-3.97987	14.1631166546519	0.00134031	0.0169829	3R4F 3m
Dbi	0.114997	4.68624	14.1631166546519	0.000339729	0.00684918	3R4F 3m
Ddah2	-0.118773	-5.91325	14.1631166546519	3.60458e-05	0.00172297	3R4F 3m
Dnajb11	0.0808319	3.35508	12.1631166546519	0.00562708	0.0452426	3R4F 3m
Dpysl2	-0.103004	-5.60057	14.1631166546519	6.26392e-05	0.0024589	3R4F 3m
Dynll1	-0.0932407	-4.37994	14.1631166546519	0.000612344	0.00955224	3R4F 3m
Eef1b	0.0707553	3.20325	14.1631166546519	0.00629948	0.047834	3R4F 3m
Ehd1	-0.0814507	-3.98087	14.1631166546519	0.00133767	0.0169829	3R4F 3m
Ehd2	-0.13664	-5.19211	14.1631166546519	0.000131543	0.0041398	3R4F 3m
Ehd4	-0.135196	-4.83943	14.1631166546519	0.000254041	0.00558889	3R4F 3m
Eif5	0.116247	3.48172	14.1631166546519	0.00360971	0.0337693	3R4F 3m
Eno1	0.094404	4.60144	14.1631166546519	0.000399501	0.00747478	3R4F 3m
Enpep	-0.136844	-5.64296	14.1631166546519	5.80723e-05	0.0024221	3R4F 3m
Epb41l2	-0.0766613	-5.01178	14.1631166546519	0.000183807	0.00456329	3R4F 3m
Ephx1	-0.0861952	-3.82753	14.1631166546519	0.00181217	0.0212161	3R4F 3m
Fabp4	0.157538	3.39309	14.1631166546519	0.00430954	0.0373494	3R4F 3m
Fabp5	0.586943	17.6219	14.1631166546519	4.94317e-11	4.94811e-08	3R4F 3m
Fasn	0.232047	7.80002	14.1631166546519	1.70442e-06	0.000214263	3R4F 3m
Fdps	0.20606	3.43556	14.1631166546519	0.00395867	0.0360148	3R4F 3m
Fermt2	-0.095545	-4.23521	14.1631166546519	0.000811624	0.0109789	3R4F 3m
Fhl1	-0.166912	-5.72706	14.1631166546519	5.00104e-05	0.00217654	3R4F 3m
Fmo1	-0.168252	-6.10937	14.1631166546519	2.56637e-05	0.00145215	3R4F 3m
Fmo2	-0.176994	-4.91271	14.1631166546519	0.000221284	0.00509206	3R4F 3m
G3bp2	0.147439	3.45114	13.1631166546519	0.00422728	0.0369564	3R4F 3m
G6pdx	0.0967515	4.73492	14.1631166546519	0.000309663	0.00639119	3R4F 3m
Gclc	0.223614	6.09928	14.1631166546519	2.61125e-05	0.00145215	3R4F 3m
Gm20390	0.130807	6.05175	14.1631166546519	2.83417e-05	0.00146217	3R4F 3m
Gna11	-0.0527647	-3.70954	14.1631166546519	0.00229121	0.024947	3R4F 3m
Gstm2	-0.116949	-4.33757	14.1631166546519	0.000664849	0.00990654	3R4F 3m
Gstp1	0.181886	6.20346	14.1631166546519	2.18451e-05	0.00141077	3R4F 3m
Gucy1a3	-0.125424	-4.35749	14.1631166546519	0.000639609	0.00977479	3R4F 3m
Gucy1b3	-0.0875333	-4.45583	14.1631166546519	0.000528673	0.00887438	3R4F 3m
H2-Aa	0.232826	3.50642	14.1631166546519	0.00343587	0.0326433	3R4F 3m
H2-Ab1	0.157904	3.21843	14.1631166546519	0.00611113	0.0474204	3R4F 3m
Hexa	0.282865	3.74238	11.1631166546519	0.00317243	0.0309815	3R4F 3m
Hm13	0.1505	3.52206	11.1631166546519	0.00467779	0.0391838	3R4F 3m
Hp	0.219033	6.42446	14.1631166546519	1.50359e-05	0.0010034	3R4F 3m
Hpgd	-0.161442	-4.8543	14.1631166546519	0.000247007	0.00549453	3R4F 3m
Hprt1	0.206992	5.32893	14.1631166546519	0.000102342	0.00359455	3R4F 3m
Hsd11b1	-0.1379	-3.19596	14.1631166546519	0.00639189	0.0479854	3R4F 3m
Hsd17b11	0.112092	4.26269	14.1631166546519	0.000769222	0.0106943	3R4F 3m
Hsd17b4	0.172212	9.12748	14.1631166546519	2.60552e-07	4.74205e-05	3R4F 3m
Hspa12a	-0.129933	-3.56869	9.16311665465191	0.00586537	0.0460489	3R4F 3m
Hspa5	0.116574	5.66232	14.1631166546519	5.61036e-05	0.00238978	3R4F 3m
Hspe1	0.0598895	3.82202	14.1631166546519	0.0018321	0.0213248	3R4F 3m
Hyou1	0.0918538	4.91299	14.1631166546519	0.000221167	0.00509206	3R4F 3m
Icam1	0.079298	3.80507	14.1631166546519	0.00189478	0.0216763	3R4F 3m
Idh1	0.0749442	3.75556	14.1631166546519	0.00209072	0.0231249	3R4F 3m
Ifi204	0.327165	4.06928	11.1631166546519	0.00179918	0.0212153	3R4F 3m
Ilk	-0.0877125	-4.38233	14.1631166546519	0.00060951	0.00955224	3R4F 3m
Inmt	-0.352261	-5.49685	14.1631166546519	7.54648e-05	0.00285057	3R4F 3m
Iqgap1	0.0774481	4.15374	14.1631166546519	0.000951939	0.0127052	3R4F 3m
Itgb1	-0.0975505	-5.338	14.1631166546519	0.000100661	0.00359455	3R4F 3m
Itgb2	0.175254	3.25978	14.1631166546519	0.00562627	0.0452426	3R4F 3m
Ivd	-0.0737527	-3.4072	14.1631166546519	0.00418968	0.0368473	3R4F 3m
Jup	-0.0891609	-4.59176	14.1631166546519	0.000406985	0.0075443	3R4F 3m
Kank3	-0.0829796	-3.81599	14.1631166546519	0.00185416	0.0214568	3R4F 3m
Lamp1	0.130707	3.43342	14.1631166546519	0.00397566	0.0360148	3R4F 3m
Lamp2	0.176844	3.60704	14.1631166546519	0.00281053	0.0284176	3R4F 3m
Lap3	0.138056	4.29808	14.1631166546519	0.000717947	0.0103405	3R4F 3m
Lcn2	0.62399	5.15196	14.1631166546519	0.000141663	0.00417072	3R4F 3m
Lcp1	0.316482	7.87335	14.1631166546519	1.52811e-06	0.000214263	3R4F 3m
Ldhb	-0.133631	-4.33568	14.1631166546519	0.000667292	0.00990654	3R4F 3m
Lgals1	0.147499	3.6136	14.1631166546519	0.00277401	0.0283345	3R4F 3m
Lgals3	0.519919	13.566	14.1631166546519	1.65077e-09	8.26209e-07	3R4F 3m
Lgmn	0.286097	5.25624	13.1631166546519	0.000148901	0.00421384	3R4F 3m
Lims1	-0.10255	-4.34816	14.1631166546519	0.000651308	0.00987817	3R4F 3m
Lin7c	-0.0765427	-4.14989	14.1631166546519	0.000959137	0.0127165	3R4F 3m
Lman2	0.0905024	3.38207	14.1631166546519	0.00440556	0.0378537	3R4F 3m
Lmnb1	-0.0800872	-5.0375	14.1631166546519	0.000175198	0.00447083	3R4F 3m
Lmnb2	-0.0633489	-3.80968	14.1631166546519	0.00187753	0.0216024	3R4F 3m
Lpcat1	0.180497	4.90227	14.1631166546519	0.000225672	0.00513405	3R4F 3m
Lrg1	0.634877	7.56558	14.1631166546519	2.42745e-06	0.000269986	3R4F 3m
Lrrc59	0.197247	4.47909	14.1631166546519	0.000505465	0.00862742	3R4F 3m
Lsp1	0.11191	4.32109	14.1631166546519	0.000686493	0.0100318	3R4F 3m
Lyz2	0.363367	11.504	14.1631166546519	1.42013e-08	4.06158e-06	3R4F 3m
Me1	0.184794	6.66323	14.1631166546519	1.01188e-05	0.000779144	3R4F 3m
Mettl7a1	-0.109589	-3.57162	14.1631166546519	0.00301637	0.0297501	3R4F 3m
Mme	-0.151528	-3.86089	14.1631166546519	0.00169611	0.0207049	3R4F 3m
Mtco2	0.150869	4.28393	14.1631166546519	0.000738011	0.0104747	3R4F 3m
Muc1	0.13319	3.65931	12.1631166546519	0.00320136	0.0310403	3R4F 3m
Mustn1	-0.120366	-5.09604	14.1631166546519	0.000157126	0.00421384	3R4F 3m
Myh10	-0.120899	-5.2096	14.1631166546519	0.000127371	0.0041398	3R4F 3m
Mylk	-0.0667698	-3.29136	14.1631166546519	0.00528191	0.0433377	3R4F 3m
Nars	0.0823059	3.66732	14.1631166546519	0.0024922	0.0266812	3R4F 3m
Npc2	0.253498	5.07036	14.1631166546519	0.000164802	0.00434122	3R4F 3m
Nucb2	0.167751	3.36382	12.1631166546519	0.00553623	0.045055	3R4F 3m
Ogdh	0.0470067	3.23557	14.1631166546519	0.00590531	0.0461814	3R4F 3m
Oxct1	0.235253	3.89814	10.1631166546519	0.00288073	0.0288653	3R4F 3m
P4hb	0.12555	6.7467	14.1631166546519	8.82669e-06	0.000706841	3R4F 3m
Parva	-0.0797985	-4.95236	14.1631166546519	0.000205416	0.00483814	3R4F 3m
Pcx	0.0721413	4.42159	14.1631166546519	0.000564867	0.0092004	3R4F 3m
Pdia3	0.0874836	4.33512	14.1631166546519	0.000668024	0.00990654	3R4F 3m
Pdia4	0.0748821	3.6919	14.1631166546519	0.00237311	0.0256809	3R4F 3m
Pdia6	0.0841417	4.30195	14.1631166546519	0.000712562	0.0103373	3R4F 3m
Pfdn5	-0.114739	-3.54014	14.1631166546519	0.00321208	0.0310403	3R4F 3m
Pgam1	0.063604	3.4774	14.1631166546519	0.00364107	0.0339042	3R4F 3m
Pgd	0.194881	6.49513	14.1631166546519	1.33619e-05	0.000990756	3R4F 3m
Pgm1	0.105251	3.83222	14.1631166546519	0.00179537	0.0212153	3R4F 3m
Plek	0.176571	3.29733	14.1631166546519	0.0052192	0.043177	3R4F 3m
Plp2	-0.270119	-3.2368	13.1631166546519	0.00639871	0.0479854	3R4F 3m
Plvap	-0.0764625	-3.1917	14.1631166546519	0.00644648	0.0479854	3R4F 3m
Pnp	0.0792865	3.22807	14.1631166546519	0.00599455	0.0466969	3R4F 3m
Podxl	-0.0816855	-3.44608	14.1631166546519	0.00387625	0.0355975	3R4F 3m
Pon1	-0.20782	-4.45265	14.1631166546519	0.000531931	0.00887438	3R4F 3m
Pon3	0.0603791	4.39718	14.1631166546519	0.00059221	0.00945404	3R4F 3m
Ppa1	0.151687	4.24889	14.1631166546519	0.000790229	0.0109106	3R4F 3m
Ppl	-0.0738533	-4.56643	14.1631166546519	0.000427248	0.00777592	3R4F 3m
Ppm1f	-0.142782	-5.60956	14.1631166546519	6.16412e-05	0.0024589	3R4F 3m
Ppt1	0.302443	3.6618	14.1631166546519	0.00251977	0.0268329	3R4F 3m
Prdx1	0.138445	5.16558	14.1631166546519	0.000138143	0.0041398	3R4F 3m
Prdx3	0.0919235	3.34148	14.1631166546519	0.00477815	0.0396923	3R4F 3m
Prdx5	0.102794	4.49285	14.1631166546519	0.00049222	0.00859072	3R4F 3m
Prdx6	-0.151293	-4.5022	14.1631166546519	0.000483434	0.00856491	3R4F 3m
Prkar2a	-0.0751091	-4.39475	14.1631166546519	0.00059501	0.00945404	3R4F 3m
Psap	0.608663	7.34488	12.1631166546519	8.25361e-06	0.000688489	3R4F 3m
Psmd7	0.100732	3.50898	9.16311665465191	0.00644758	0.0479854	3R4F 3m
Ptgs1	0.102373	3.50576	14.1631166546519	0.00344043	0.0326433	3R4F 3m
Ptms	-0.127112	-5.1913	14.1631166546519	0.000131739	0.0041398	3R4F 3m
Ptrf	-0.125283	-5.22595	14.1631166546519	0.000123595	0.00412394	3R4F 3m
Rab7a	0.052402	3.59025	14.1631166546519	0.0029063	0.0289474	3R4F 3m
Rac1	-0.119326	-3.65105	14.1631166546519	0.00257438	0.0269838	3R4F 3m
Rbpms	-0.0783042	-3.80192	14.1631166546519	0.0019067	0.0216887	3R4F 3m
Rnh1	0.150474	5.09352	14.1631166546519	0.000157861	0.00421384	3R4F 3m
Rpl23	0.100443	3.47139	14.1631166546519	0.00368504	0.0341549	3R4F 3m
Rpl27a	0.0846944	3.42322	14.1631166546519	0.00405754	0.0364269	3R4F 3m
Rpl30	0.0826002	3.84153	14.1631166546519	0.00176252	0.0212153	3R4F 3m
Rpl5	0.0817111	3.2411	14.1631166546519	0.00584035	0.046033	3R4F 3m
Rpl7	0.101621	3.18399	14.1631166546519	0.00654669	0.0484955	3R4F 3m
Rplp2	0.0595642	4.21268	14.1631166546519	0.000848161	0.0113961	3R4F 3m
Rps12	0.120593	3.63523	14.1631166546519	0.00265684	0.0275595	3R4F 3m
Rps15a	0.117213	4.37515	14.1631166546519	0.000618053	0.00955224	3R4F 3m
Rps16	0.101913	3.49834	14.1631166546519	0.00349185	0.0329749	3R4F 3m
Rps19	0.150302	3.4064	14.1631166546519	0.00419639	0.0368473	3R4F 3m
Rps20	0.0829698	3.45598	14.1631166546519	0.00380033	0.0350611	3R4F 3m
Rps4x	0.104065	3.3498	14.1631166546519	0.00469929	0.0391999	3R4F 3m
Rps7	0.0973048	3.42345	14.1631166546519	0.00405573	0.0364269	3R4F 3m
Rps8	0.128574	3.94975	14.1631166546519	0.00142249	0.0179109	3R4F 3m
Rras2	-0.106867	-3.20259	14.1631166546519	0.00630779	0.047834	3R4F 3m
Rsu1	-0.11715	-4.9625	14.1631166546519	0.00020155	0.00483814	3R4F 3m
S100a1	0.396658	5.53807	14.1631166546519	7.00684e-05	0.00269763	3R4F 3m
S100a11	0.198898	7.37245	14.1631166546519	3.26543e-06	0.00032687	3R4F 3m
S100a4	0.244484	4.69561	14.1631166546519	0.000333717	0.00681737	3R4F 3m
S100a8	0.305542	3.2928	14.1631166546519	0.0052667	0.0433377	3R4F 3m
S100a9	0.40799	4.23916	14.1631166546519	0.000805392	0.0109687	3R4F 3m
Scgb1a1	-0.1709	-3.44098	14.1631166546519	0.00391599	0.0357983	3R4F 3m
Scn7a	-0.14969	-4.62113	14.1631166546519	0.000384716	0.00736257	3R4F 3m
Scp2	0.402354	10.2238	14.1631166546519	6.37756e-08	1.27679e-05	3R4F 3m
Sdpr	-0.185603	-4.83291	14.1631166546519	0.000257188	0.00559664	3R4F 3m
Sec14l3	-0.0958491	-3.7849	14.1631166546519	0.00197228	0.0221826	3R4F 3m
Sec14l4	-0.101634	-6.47324	14.1631166546519	1.38585e-05	0.000990881	3R4F 3m
Serpinb9	0.103659	3.36426	14.1631166546519	0.00456536	0.0387282	3R4F 3m
Sftpa1	0.422154	5.82851	14.1631166546519	4.18138e-05	0.00194677	3R4F 3m
Sftpd	0.567037	14.9221	14.1631166546519	4.65213e-10	3.10452e-07	3R4F 3m
Slc25a3	0.067681	4.55509	14.1631166546519	0.000436657	0.00780525	3R4F 3m
Slc25a5	0.144387	5.11524	14.1631166546519	0.000151628	0.00421384	3R4F 3m
Slc39a4	0.209968	3.53092	11.1631166546519	0.00460487	0.0387351	3R4F 3m
Slc44a2	-0.138169	-4.29073	14.1631166546519	0.000728297	0.0104147	3R4F 3m
Slc9a3r2	-0.0670017	-4.03091	14.1631166546519	0.00121194	0.0156536	3R4F 3m
Soat1	0.264262	3.35787	12.1631166546519	0.00559791	0.0452426	3R4F 3m
Sod2	0.277811	8.49569	14.1631166546519	6.20974e-07	9.563e-05	3R4F 3m
Sorbs3	-0.0577282	-3.65402	14.1631166546519	0.00255918	0.0269838	3R4F 3m
Sptan1	-0.132602	-3.94697	13.1631166546519	0.0016333	0.0201844	3R4F 3m
Sptbn1	-0.0651904	-4.97218	14.1631166546519	0.000197931	0.00483241	3R4F 3m
Sqrdl	0.0412785	3.24317	14.1631166546519	0.00581625	0.0460243	3R4F 3m
Stt3a	0.126218	3.27241	12.1631166546519	0.00656457	0.0484955	3R4F 3m
Stxbp1	-0.162179	-4.3733	14.1631166546519	0.000620276	0.00955224	3R4F 3m
Tecr	0.185936	3.3941	14.1631166546519	0.00430084	0.0373494	3R4F 3m
Tgfbi	0.109249	3.72133	14.1631166546519	0.00223807	0.0246188	3R4F 3m
Thbd	-0.115625	-5.27284	14.1631166546519	0.000113399	0.00384788	3R4F 3m
Tkt	0.114675	5.18591	14.1631166546519	0.000133056	0.0041398	3R4F 3m
Tln1	-0.0621594	-4.67735	14.1631166546519	0.000345538	0.00684918	3R4F 3m
Tmed9	0.0782251	3.6533	14.1631166546519	0.00256284	0.0269838	3R4F 3m
Tmem2	-0.127647	-6.04885	14.1631166546519	2.84838e-05	0.00146217	3R4F 3m
Tmpo	-0.0948743	-7.22051	14.1631166546519	4.13746e-06	0.000376509	3R4F 3m
Tmsb10	0.171944	4.45311	12.1631166546519	0.000763342	0.0106868	3R4F 3m
Tns1	-0.0920282	-4.74162	14.1631166546519	0.000305742	0.006376	3R4F 3m
Tpm4	-0.0648487	-3.83952	14.1631166546519	0.00176956	0.0212153	3R4F 3m
Tppp3	-0.211382	-6.05748	14.1631166546519	2.80626e-05	0.00146217	3R4F 3m
Tspan8	-0.219809	-6.17314	14.1631166546519	2.30061e-05	0.00143932	3R4F 3m
Tst	-0.0917548	-4.24275	14.1631166546519	0.000799752	0.0109665	3R4F 3m
Txn	0.136984	4.48683	14.1631166546519	0.000497974	0.00859434	3R4F 3m
Vapa	0.112884	4.06282	14.1631166546519	0.0011381	0.0147953	3R4F 3m
Vcl	-0.104776	-6.44143	14.1631166546519	1.46148e-05	0.0010034	3R4F 3m
Vcp	0.0401688	3.41259	14.1631166546519	0.00414473	0.0368473	3R4F 3m
Vsnl1	-0.150476	-4.71645	13.1631166546519	0.000389826	0.00736257	3R4F 3m
Vwf	-0.0859156	-3.89862	14.1631166546519	0.00157394	0.019694	3R4F 3m
Ywhaq	-0.0795962	-3.79641	14.1631166546519	0.00192766	0.0218032	3R4F 3m
Zyx	-0.128898	-5.91166	14.1631166546519	3.61461e-05	0.00172297	3R4F 3m
Acaa1a	0.18374	6.34043	15.3102026218257	1.20515e-05	0.000915914	3R4F 4m
Acaca	0.152941	3.14515	15.3102026218257	0.0065367	0.0470444	3R4F 4m
Acat1	-0.078242	-4.94394	15.3102026218257	0.000166413	0.00451692	3R4F 4m
Acly	0.0838799	3.47274	15.3102026218257	0.00332019	0.0289374	3R4F 4m
Acox1	0.437241	4.01814	11.3102026218257	0.00191454	0.0206683	3R4F 4m
Acox3	0.264246	4.65263	10.3102026218257	0.000833796	0.0122807	3R4F 4m
Acsf2	-0.0683343	-3.20016	15.3102026218257	0.00583534	0.0431407	3R4F 4m
Acsl1	-0.0969739	-4.16278	15.3102026218257	0.000800044	0.0120642	3R4F 4m
Acsl5	0.090154	3.47762	15.3102026218257	0.0032868	0.0289374	3R4F 4m
Acss1	-0.107958	-3.50251	15.3102026218257	0.00312165	0.0283772	3R4F 4m
Acta2	-0.144236	-4.28525	15.3102026218257	0.000623135	0.0105238	3R4F 4m
Add3	-0.070447	-3.63333	15.3102026218257	0.00238094	0.0243214	3R4F 4m
Ager	-0.135884	-3.11479	15.3102026218257	0.00695876	0.0497054	3R4F 4m
Akap5	-0.0901571	-3.37277	15.3102026218257	0.00408382	0.0335014	3R4F 4m
Akr1a1	0.136944	6.14777	15.3102026218257	1.70442e-05	0.00111669	3R4F 4m
Aldh1a7	-0.118969	-4.9648	15.3102026218257	0.000159719	0.00446272	3R4F 4m
Aldh2	-0.0775512	-3.40968	15.3102026218257	0.00378339	0.0319794	3R4F 4m
Aldh3a1	0.426542	7.78691	15.3102026218257	1.04904e-06	0.000237953	3R4F 4m
Anxa1	0.129801	5.12967	15.3102026218257	0.000115672	0.00378927	3R4F 4m
Anxa4	0.118665	5.30246	15.3102026218257	8.27802e-05	0.00307785	3R4F 4m
Apoa1	-0.10627	-3.92927	15.3102026218257	0.00129205	0.0165871	3R4F 4m
Arcn1	0.0910016	4.12622	15.3102026218257	0.000862188	0.012505	3R4F 4m
Arl8b	0.247426	6.50922	15.3102026218257	8.93256e-06	0.000806039	3R4F 4m
Asah1	0.308024	7.60329	15.3102026218257	1.40831e-06	0.000267579	3R4F 4m
Atox1	0.159136	3.44785	15.3102026218257	0.00349586	0.0299195	3R4F 4m
Atp1b1	0.094974	3.60977	15.3102026218257	0.0024999	0.024999	3R4F 4m
Atp6v0d1	0.231619	5.09286	15.3102026218257	0.000124278	0.00393546	3R4F 4m
Atp6v1a	0.146497	5.07747	15.3102026218257	0.000128068	0.00395388	3R4F 4m
Atp6v1b2	0.0790011	3.28961	15.3102026218257	0.00485053	0.0376027	3R4F 4m
Atp6v1c1	0.367446	5.01299	11.3102026218257	0.000362363	0.00724726	3R4F 4m
Atp6v1e1	0.266824	5.3581	15.3102026218257	7.43852e-05	0.00294441	3R4F 4m
Atp6v1h	0.179807	4.52245	15.3102026218257	0.000385421	0.00754949	3R4F 4m
Basp1	0.25691	5.05416	15.3102026218257	0.00013404	0.00404247	3R4F 4m
Bcap31	0.0834811	5.16046	15.3102026218257	0.000108948	0.0036316	3R4F 4m
C3	0.111832	3.74579	15.3102026218257	0.00188676	0.0204849	3R4F 4m
Calr	0.162399	5.16104	15.3102026218257	0.000108826	0.0036316	3R4F 4m
Canx	0.0983724	4.05262	15.3102026218257	0.0010026	0.013893	3R4F 4m
Capg	0.160876	5.54201	15.3102026218257	5.23867e-05	0.00231476	3R4F 4m
Capn2	-0.05883	-4.20899	15.3102026218257	0.000727955	0.0114307	3R4F 4m
Cat	0.12385	5.73401	15.3102026218257	3.6503e-05	0.00187448	3R4F 4m
Cav1	-0.117006	-3.50295	15.3102026218257	0.00311882	0.0283772	3R4F 4m
Cbr2	-0.325	-7.82682	15.3102026218257	9.84561e-07	0.000237953	3R4F 4m
Cbr3	0.0922105	3.58292	15.3102026218257	0.00264284	0.0258056	3R4F 4m
Cd74	0.16115	3.86283	10.3102026218257	0.00297297	0.0275543	3R4F 4m
Cd81	-0.180136	-4.13832	15.3102026218257	0.000841102	0.012293	3R4F 4m
Ces1d	-0.108635	-4.83555	15.3102026218257	0.000206149	0.00501977	3R4F 4m
Chi3l1	0.76342	7.24383	15.3102026218257	2.53869e-06	0.000344537	3R4F 4m
Chil3	1.27939	9.93771	15.3102026218257	4.49972e-08	8.54946e-05	3R4F 4m
Cldn18	-0.135808	-4.04949	15.3102026218257	0.00100907	0.013893	3R4F 4m
Clu	-0.0772775	-3.74983	15.3102026218257	0.00187106	0.0204849	3R4F 4m
Cndp2	0.155069	7.77304	15.3102026218257	1.07248e-06	0.000237953	3R4F 4m
Cnn1	-0.153211	-4.80216	15.3102026218257	0.000220263	0.00520762	3R4F 4m
Cnpy3	0.100743	3.1857	14.3102026218257	0.0064528	0.0466172	3R4F 4m
Col12a1	-0.254552	-4.36459	15.3102026218257	0.000530334	0.00941714	3R4F 4m
Col6a1	-0.134767	-5.97659	15.3102026218257	2.32908e-05	0.00130155	3R4F 4m
Col6a2	-0.132214	-6.89092	15.3102026218257	4.60385e-06	0.000514548	3R4F 4m
Col6a3	-0.225918	-4.70107	15.3102026218257	0.00026937	0.00599936	3R4F 4m
Copb2	0.0903493	3.89881	15.3102026218257	0.00137573	0.0169733	3R4F 4m
Cotl1	0.212541	4.45537	15.3102026218257	0.000441279	0.00816284	3R4F 4m
Cox4i1	0.123144	3.46152	15.3102026218257	0.00339825	0.0294826	3R4F 4m
Cox5a	0.133327	4.04017	15.3102026218257	0.00102858	0.0140597	3R4F 4m
Cox5b	0.0916528	3.47769	15.3102026218257	0.00328637	0.0289374	3R4F 4m
Cox6c	0.10099	3.28586	15.3102026218257	0.00488835	0.0376027	3R4F 4m
Cox7c	0.0962858	3.38251	15.3102026218257	0.00400232	0.033207	3R4F 4m
Creg1	0.587918	4.85801	11.3102026218257	0.000465551	0.00842425	3R4F 4m
Crip2	-0.0969173	-3.15153	15.3102026218257	0.00645134	0.0466172	3R4F 4m
Cryab	-0.17159	-4.18606	15.3102026218257	0.000762861	0.011689	3R4F 4m
Cstb	0.291404	6.18513	15.3102026218257	1.59299e-05	0.00111669	3R4F 4m
Ctnnd1	-0.0686028	-3.49483	15.3102026218257	0.00317171	0.0285604	3R4F 4m
Ctsa	0.200982	5.10112	11.3102026218257	0.000314708	0.0064994	3R4F 4m
Ctsb	0.38843	5.67443	15.3102026218257	4.08115e-05	0.00198825	3R4F 4m
Ctsc	0.317504	4.14275	15.3102026218257	0.000833499	0.0122807	3R4F 4m
Ctsd	1.2459	7.74189	15.3102026218257	1.12714e-06	0.000237953	3R4F 4m
Ctsh	0.319878	5.33159	15.3102026218257	7.82691e-05	0.00303492	3R4F 4m
Ctsz	0.373022	4.69029	13.3102026218257	0.000396991	0.00766296	3R4F 4m
Cygb	-0.11303	-3.16224	15.3102026218257	0.00631032	0.0459372	3R4F 4m
Cyp2a5	0.457521	6.45922	15.3102026218257	9.75732e-06	0.000806039	3R4F 4m
Cyp2f2	-0.164793	-6.2127	15.3102026218257	1.51564e-05	0.00110758	3R4F 4m
Cyp4b1	-0.107765	-3.70763	15.3102026218257	0.00204164	0.0216711	3R4F 4m
Dag1	-0.0914664	-4.05572	15.3102026218257	0.00099626	0.013893	3R4F 4m
Dbi	0.115123	4.20185	15.3102026218257	0.000738643	0.0115035	3R4F 4m
Ddah2	-0.111246	-5.04385	15.3102026218257	0.000136771	0.0040604	3R4F 4m
Des	-0.0688997	-3.59749	15.3102026218257	0.00256429	0.0253758	3R4F 4m
Dpep1	0.082304	3.5334	15.3102026218257	0.00292822	0.0275426	3R4F 4m
Dpysl2	-0.0766948	-3.91721	15.3102026218257	0.00132455	0.0167744	3R4F 4m
Dpysl4	-0.122161	-3.3471	15.3102026218257	0.00430668	0.034599	3R4F 4m
Dsp	-0.156933	-3.71942	13.3102026218257	0.00247785	0.0249453	3R4F 4m
Ehd2	-0.148988	-5.35904	15.3102026218257	7.42515e-05	0.00294441	3R4F 4m
Ehd4	-0.128516	-4.21803	15.3102026218257	0.000714647	0.0113966	3R4F 4m
Eif4a1	0.138988	3.5658	15.3102026218257	0.0027382	0.0265438	3R4F 4m
Eno1	0.0759714	3.35997	15.3102026218257	0.00419346	0.0339046	3R4F 4m
Enpep	-0.0979918	-4.43013	15.3102026218257	0.000464388	0.00842425	3R4F 4m
Ero1l	0.223313	3.71534	11.3102026218257	0.00325477	0.0289374	3R4F 4m
Erp29	0.0971078	3.19042	15.3102026218257	0.00595384	0.0436768	3R4F 4m
Esd	0.215176	6.04687	15.3102026218257	2.04785e-05	0.00121591	3R4F 4m
Fabp4	0.152473	3.75035	15.3102026218257	0.00186906	0.0204849	3R4F 4m
Fabp5	0.67069	7.34477	15.3102026218257	2.14784e-06	0.000340729	3R4F 4m
Farsa	0.310753	3.55125	12.3102026218257	0.00384049	0.0322873	3R4F 4m
Fasn	0.187883	4.79201	15.3102026218257	0.00022475	0.00520762	3R4F 4m
Fdps	0.141943	4.52955	15.3102026218257	0.000379948	0.0075198	3R4F 4m
Fhl1	-0.219447	-5.11614	15.3102026218257	0.000118761	0.0038245	3R4F 4m
Fmo1	-0.15125	-6.7928	15.3102026218257	5.44865e-06	0.000575136	3R4F 4m
Fmo2	-0.221776	-7.32159	15.3102026218257	2.23164e-06	0.000340729	3R4F 4m
Fmo3	-0.22133	-6.05029	15.3102026218257	2.03508e-05	0.00121591	3R4F 4m
Ftl1	0.234125	3.91684	15.3102026218257	0.00132556	0.0167744	3R4F 4m
G6pdx	0.12718	3.94788	15.3102026218257	0.00124346	0.0162937	3R4F 4m
Gapdh	0.148683	4.88364	15.3102026218257	0.000187434	0.0047721	3R4F 4m
Gclc	0.193782	9.17504	15.3102026218257	1.29443e-07	0.000122971	3R4F 4m
Gm10073	0.125941	3.45061	15.3102026218257	0.00347591	0.0298834	3R4F 4m
Gm10108	0.173786	5.76132	15.3102026218257	3.46886e-05	0.00183079	3R4F 4m
Gm20390	0.122472	3.37782	15.3102026218257	0.00404136	0.0333852	3R4F 4m
Gm20498	-0.105587	-4.06047	13.3102026218257	0.00128893	0.0165871	3R4F 4m
Gm2a	0.147043	3.34115	12.3102026218257	0.00568727	0.0423758	3R4F 4m
Gnas	-0.0806611	-3.47341	15.3102026218257	0.00331559	0.0289374	3R4F 4m
Gnb2	0.119179	3.80523	15.3102026218257	0.00166872	0.0195378	3R4F 4m
Golph3	0.151886	3.39947	15.3102026218257	0.0038642	0.0323412	3R4F 4m
Gprc5a	-0.0769451	-3.54095	15.3102026218257	0.00288278	0.0273864	3R4F 4m
Gsr	0.0797619	3.25743	15.3102026218257	0.00518425	0.0392433	3R4F 4m
Gstk1	-0.0845991	-3.90896	15.3102026218257	0.00134724	0.0168405	3R4F 4m
Gstp1	0.135913	4.90339	15.3102026218257	0.000180265	0.00475699	3R4F 4m
Gucy1a3	-0.114924	-4.92606	15.3102026218257	0.000172381	0.004613	3R4F 4m
H2-Aa	0.222376	3.26899	15.3102026218257	0.00506188	0.0386248	3R4F 4m
Hadha	0.0864964	4.15494	15.3102026218257	0.000812974	0.0121626	3R4F 4m
Hadhb	0.0701164	3.66878	15.3102026218257	0.0022125	0.0228464	3R4F 4m
Hebp1	0.320437	4.82702	10.3102026218257	0.000637013	0.0105246	3R4F 4m
Hm13	0.17859	3.54877	11.3102026218257	0.00437465	0.0347775	3R4F 4m
Hnrnpa2b1	-0.0640665	-3.90489	15.3102026218257	0.00135859	0.0168714	3R4F 4m
Hp	0.159939	3.85664	15.3102026218257	0.0015007	0.0181614	3R4F 4m
Hpca	-0.154784	-3.39347	13.3102026218257	0.00465868	0.0365764	3R4F 4m
Hpgd	-0.117335	-5.29341	15.3102026218257	8.42359e-05	0.00307785	3R4F 4m
Hprt1	0.181415	4.63632	15.3102026218257	0.000306607	0.00640168	3R4F 4m
Hsd11b1	-0.109094	-4.65352	15.3102026218257	0.000296231	0.00625376	3R4F 4m
Hsd17b4	0.170696	5.60076	15.3102026218257	4.68804e-05	0.00222682	3R4F 4m
Hsp90b1	0.0641221	3.58189	15.3102026218257	0.00264847	0.0258056	3R4F 4m
Hspa5	0.0928955	3.78115	15.3102026218257	0.0017538	0.0199534	3R4F 4m
Hyou1	0.0959806	3.36518	15.3102026218257	0.00414846	0.0336841	3R4F 4m
Idh1	0.115222	6.1589	15.3102026218257	1.67038e-05	0.00111669	3R4F 4m
Ilk	-0.0851479	-3.89412	15.3102026218257	0.00138908	0.0170275	3R4F 4m
Inmt	-0.242657	-3.80314	15.3102026218257	0.00167594	0.0195378	3R4F 4m
Itga8	-0.11858	-4.99402	15.3102026218257	0.000150806	0.00434138	3R4F 4m
Itgb1	-0.0905197	-3.97576	15.3102026218257	0.00117414	0.0156005	3R4F 4m
Itgb2	0.172198	3.28728	15.3102026218257	0.00487403	0.0376027	3R4F 4m
Jup	-0.0942908	-3.81489	15.3102026218257	0.00163575	0.0195378	3R4F 4m
Kras	-0.0898159	-3.2551	15.3102026218257	0.00520929	0.0392764	3R4F 4m
Lamp1	0.154592	5.50861	13.3102026218257	9.24475e-05	0.00325278	3R4F 4m
Lamp2	0.263829	4.05034	14.3102026218257	0.00114374	0.0153035	3R4F 4m
Lap3	0.105252	5.22629	15.3102026218257	9.58916e-05	0.00331262	3R4F 4m
Lcn2	0.605544	9.04426	13.3102026218257	4.74483e-07	0.000237953	3R4F 4m
Lcp1	0.329515	7.76783	15.3102026218257	1.08143e-06	0.000237953	3R4F 4m
Ldhb	-0.115408	-5.31846	15.3102026218257	8.02708e-05	0.00305029	3R4F 4m
Lgals3	0.485879	6.4169	15.3102026218257	1.05174e-05	0.000832627	3R4F 4m
Lgmn	0.326069	5.37062	15.3102026218257	7.26211e-05	0.00294441	3R4F 4m
Lims1	-0.123176	-4.28308	15.3102026218257	0.000625889	0.0105238	3R4F 4m
Lin7c	-0.110293	-3.62146	15.3102026218257	0.00244017	0.0247931	3R4F 4m
Lmna	-0.0597703	-3.40921	15.3102026218257	0.00378704	0.0319794	3R4F 4m
Lmnb1	-0.078933	-3.58696	15.3102026218257	0.00262079	0.0258005	3R4F 4m
Lmnb2	-0.0590458	-3.33095	15.3102026218257	0.00445299	0.0352528	3R4F 4m
Lrg1	0.44526	4.2932	15.3102026218257	0.000613132	0.0105238	3R4F 4m
Lyz2	0.39776	5.38583	15.3102026218257	7.05354e-05	0.00294441	3R4F 4m
Mapt	-0.0744233	-5.03157	15.3102026218257	0.000140099	0.00409519	3R4F 4m
Mavs	0.259187	4.02839	11.3102026218257	0.0018808	0.0204849	3R4F 4m
Me1	0.221988	6.00979	15.3102026218257	2.19154e-05	0.0012618	3R4F 4m
Mettl7a1	-0.102102	-3.54618	15.3102026218257	0.00285173	0.0272275	3R4F 4m
Mme	-0.170121	-3.17332	15.3102026218257	0.00616769	0.0450716	3R4F 4m
Mtco2	0.123701	3.79749	15.3102026218257	0.00169559	0.0195378	3R4F 4m
Muc1	0.106045	4.3542	15.3102026218257	0.000541639	0.00952884	3R4F 4m
Mvp	0.0547437	3.37195	15.3102026218257	0.0040907	0.0335014	3R4F 4m
Myh10	-0.127344	-4.97432	15.3102026218257	0.000156759	0.00444539	3R4F 4m
Mylk	-0.0777485	-4.84479	15.3102026218257	0.000202407	0.00499446	3R4F 4m
Myzap	-0.149304	-3.55872	15.3102026218257	0.00277864	0.0266637	3R4F 4m
Naaa	0.255416	4.42971	13.3102026218257	0.000642823	0.010529	3R4F 4m
Naga	0.140945	4.37901	14.3102026218257	0.000599278	0.0104461	3R4F 4m
Nceh1	0.119315	4.71095	15.3102026218257	0.000264111	0.00597394	3R4F 4m
Nebl	-0.0699555	-3.52821	15.3102026218257	0.00295989	0.0275543	3R4F 4m
Npc1	0.188855	3.50009	10.3102026218257	0.00546938	0.0410744	3R4F 4m
Npc2	0.305894	6.93668	15.3102026218257	4.25785e-06	0.00050562	3R4F 4m
Nqo2	-0.150158	-5.00735	13.3102026218257	0.000223358	0.00520762	3R4F 4m
Nsf	0.0720246	4.65769	13.3102026218257	0.00042148	0.00800812	3R4F 4m
Nt5e	-0.0710933	-3.80977	15.3102026218257	0.00165313	0.0195378	3R4F 4m
Nucb2	0.192393	6.01296	13.3102026218257	3.94096e-05	0.00197048	3R4F 4m
Ostc	0.188332	3.38608	10.3102026218257	0.0066425	0.0476255	3R4F 4m
Ostf1	0.115523	4.63122	13.3102026218257	0.000442512	0.00816284	3R4F 4m
P4hb	0.114189	3.75073	15.3102026218257	0.00186756	0.0204849	3R4F 4m
Park7	-0.0773161	-4.05681	15.3102026218257	0.000994033	0.013893	3R4F 4m
Pcx	0.0625972	3.71466	15.3102026218257	0.00201219	0.0214784	3R4F 4m
Pdia3	0.0677992	3.93132	15.3102026218257	0.00128661	0.0165871	3R4F 4m
Pdia4	0.0947427	4.00663	15.3102026218257	0.00110194	0.0149549	3R4F 4m
Pfn1	0.0887403	3.6006	15.3102026218257	0.00254784	0.0253451	3R4F 4m
Pgam1	0.0874179	4.50492	15.3102026218257	0.000399281	0.00766296	3R4F 4m
Pgd	0.207318	5.25113	15.3102026218257	9.1395e-05	0.00325278	3R4F 4m
Pgm1	0.106234	3.50404	15.3102026218257	0.00311179	0.0283772	3R4F 4m
Plch1	0.181731	3.52872	13.3102026218257	0.00358297	0.0305276	3R4F 4m
Plp2	-0.253332	-4.17533	15.3102026218257	0.000779765	0.0118524	3R4F 4m
Pnp	0.126051	4.0526	15.3102026218257	0.00100265	0.013893	3R4F 4m
Pon1	-0.151757	-6.95098	15.3102026218257	4.15537e-06	0.00050562	3R4F 4m
Por	-0.082013	-5.07368	15.3102026218257	0.000129021	0.00395388	3R4F 4m
Postn	-0.103237	-3.68581	15.3102026218257	0.00213591	0.0221762	3R4F 4m
Ppib	0.0700236	3.56143	15.3102026218257	0.00276311	0.0266493	3R4F 4m
Ppp1r12c	-0.249523	-3.69084	12.3102026218257	0.00296298	0.0275543	3R4F 4m
Ppt1	0.404553	5.77803	15.3102026218257	3.36244e-05	0.00182533	3R4F 4m
Prdx1	0.181264	6.05861	15.3102026218257	2.00441e-05	0.00121591	3R4F 4m
Prdx3	0.199601	6.62937	15.3102026218257	7.23494e-06	0.000723494	3R4F 4m
Prdx5	0.162693	6.55195	15.3102026218257	8.28558e-06	0.00078713	3R4F 4m
Prkar2a	-0.109936	-4.94597	15.3102026218257	0.000165747	0.00451692	3R4F 4m
Psap	0.61072	5.77785	13.3102026218257	5.83854e-05	0.00252119	3R4F 4m
Psmb2	0.089172	3.68928	15.3102026218257	0.00212064	0.0221385	3R4F 4m
Psmb8	0.065577	3.32246	15.3102026218257	0.0045319	0.0357287	3R4F 4m
Psme1	0.0663321	3.84844	15.3102026218257	0.00152633	0.0183546	3R4F 4m
Psme2	0.0860874	4.45732	15.3102026218257	0.000439542	0.00816284	3R4F 4m
Ptgs1	0.156709	4.69703	15.3102026218257	0.00027155	0.00599936	3R4F 4m
Ptms	-0.0991305	-3.19185	15.3102026218257	0.00593628	0.0436768	3R4F 4m
Ptrf	-0.152787	-4.7638	15.3102026218257	0.000237713	0.00544162	3R4F 4m
Rab2a	-0.0574212	-3.30158	15.3102026218257	0.00473192	0.0368912	3R4F 4m
Rac1	-0.163879	-4.58799	15.3102026218257	0.000337818	0.00682824	3R4F 4m
Rbp1	-0.111143	-4.09419	15.3102026218257	0.000920667	0.013252	3R4F 4m
Rdx	-0.0839304	-3.72934	15.3102026218257	0.00195202	0.0209539	3R4F 4m
Reep5	0.0813452	3.77294	15.3102026218257	0.00178379	0.0201738	3R4F 4m
Rmdn1	0.127021	3.81588	13.3102026218257	0.0020578	0.0217213	3R4F 4m
Rnh1	0.0926715	4.22285	15.3102026218257	0.000707644	0.0113943	3R4F 4m
Rplp0	0.0651391	3.25801	15.3102026218257	0.00517805	0.0392433	3R4F 4m
Rpn2	0.0841232	3.79904	15.3102026218257	0.00169015	0.0195378	3R4F 4m
S100a1	0.517694	4.88122	13.3102026218257	0.000280348	0.00605297	3R4F 4m
S100a11	0.144433	3.49188	15.3102026218257	0.00319117	0.0286001	3R4F 4m
S100a4	0.237258	4.89285	15.3102026218257	0.000184056	0.0047721	3R4F 4m
S100g	0.276068	6.47735	15.3102026218257	9.44937e-06	0.000806039	3R4F 4m
Scarb2	0.147839	4.66018	15.3102026218257	0.000292307	0.00624026	3R4F 4m
Scp2	0.332093	8.02184	15.3102026218257	7.24215e-07	0.000237953	3R4F 4m
Scpep1	0.360647	3.64007	10.3102026218257	0.00431577	0.034599	3R4F 4m
Sdpr	-0.160422	-4.88111	15.3102026218257	0.000188372	0.0047721	3R4F 4m
Sec14l3	-0.097173	-3.89023	15.3102026218257	0.00140027	0.0170546	3R4F 4m
Sec14l4	-0.0823755	-3.99074	15.3102026218257	0.00113852	0.0153035	3R4F 4m
Sec23a	0.0889903	3.79717	15.3102026218257	0.0016967	0.0195378	3R4F 4m
Serpinb9	0.11044	7.29518	15.3102026218257	2.3313e-06	0.000340729	3R4F 4m
Sfn	0.370041	3.53369	15.3102026218257	0.00292645	0.0275426	3R4F 4m
Sftpa1	0.579549	4.19004	15.3102026218257	0.00075667	0.0116884	3R4F 4m
Sftpd	0.414939	3.75528	15.3102026218257	0.00185012	0.0204849	3R4F 4m
Slc9a3r2	-0.072957	-3.50023	15.3102026218257	0.00313643	0.0283772	3R4F 4m
Sod2	0.296196	4.60107	15.3102026218257	0.000329062	0.00672277	3R4F 4m
Sorbs3	-0.079943	-3.47319	15.3102026218257	0.0033171	0.0289374	3R4F 4m
Sptbn1	-0.0583014	-3.39738	15.3102026218257	0.00388094	0.0323412	3R4F 4m
Swap70	-0.116005	-4.1917	12.3102026218257	0.00118427	0.0156258	3R4F 4m
Sypl1	0.175787	4.55626	13.3102026218257	0.000508169	0.00910869	3R4F 4m
Tagln	-0.104354	-3.28194	15.3102026218257	0.00492806	0.0377553	3R4F 4m
Taldo1	0.0870399	4.06915	15.3102026218257	0.000969173	0.0138453	3R4F 4m
Tf	0.135346	3.5103	15.3102026218257	0.00307173	0.0283315	3R4F 4m
Tgfb1i1	-0.0872637	-3.36588	15.3102026218257	0.00414251	0.0336841	3R4F 4m
Tgfbi	0.15113	4.36917	13.3102026218257	0.000719785	0.0113966	3R4F 4m
Thbd	-0.167595	-4.8293	15.3102026218257	0.000208717	0.00501977	3R4F 4m
Tkt	0.136691	4.68477	15.3102026218257	0.000278286	0.00605297	3R4F 4m
Tln1	-0.0643116	-3.63728	15.3102026218257	0.00236152	0.0242535	3R4F 4m
Tmed5	0.33276	3.43876	12.3102026218257	0.00473761	0.0368912	3R4F 4m
Tmed9	0.0891407	3.61336	15.3102026218257	0.0024814	0.0249453	3R4F 4m
Tns1	-0.0975209	-4.27789	15.3102026218257	0.000632541	0.0105246	3R4F 4m
Tpm2	-0.110896	-4.23511	15.3102026218257	0.000690163	0.0112078	3R4F 4m
Tpp1	0.20713	5.55643	15.3102026218257	5.09761e-05	0.00230606	3R4F 4m
Tppp	-0.188247	-3.55144	11.3102026218257	0.00435389	0.034758	3R4F 4m
Tppp3	-0.22199	-4.84578	15.3102026218257	0.000202013	0.00499446	3R4F 4m
Tpt1	0.0926866	3.74597	15.3102026218257	0.00188606	0.0204849	3R4F 4m
Trim28	-0.083055	-3.20451	15.3102026218257	0.00578317	0.042922	3R4F 4m
Tspan8	-0.222183	-4.28467	15.3102026218257	0.000623864	0.0105238	3R4F 4m
Tst	-0.0925388	-3.91408	15.3102026218257	0.00133313	0.0167744	3R4F 4m
Tubb4a	-0.133096	-3.45254	15.3102026218257	0.00346203	0.0298834	3R4F 4m
Txn	0.216227	5.58686	15.3102026218257	4.81263e-05	0.00223024	3R4F 4m
Vcl	-0.102682	-3.78688	15.3102026218257	0.00173317	0.0198375	3R4F 4m
Vdac2	0.098404	3.6945	15.3102026218257	0.00209785	0.0220216	3R4F 4m
Ybx1	0.202654	3.21376	15.3102026218257	0.00567375	0.0423758	3R4F 4m
Aars	0.0631641	2.82117	15.3235530185927	0.012691	0.0459842	3R4F 6m
Abcd3	0.243991	4.03733	15.3235530185927	0.00103291	0.00705139	3R4F 6m
Acaa1a	0.227983	9.07572	15.3235530185927	1.48172e-07	1.08708e-05	3R4F 6m
Acaca	0.275239	4.50043	15.3235530185927	0.000402078	0.00350383	3R4F 6m
Acads	0.149182	3.13397	15.3235530185927	0.00668335	0.0277763	3R4F 6m
Acat1	-0.10343	-5.06311	15.3235530185927	0.000131366	0.00159327	3R4F 6m
Acat2	0.145285	3.3573	15.3235530185927	0.00421233	0.0199143	3R4F 6m
Ace	-0.0922686	-3.59388	15.3235530185927	0.00258039	0.0139814	3R4F 6m
Acly	0.119536	4.70898	15.3235530185927	0.00026455	0.00270413	3R4F 6m
Acot1	-0.167416	-3.55623	15.3235530185927	0.00278968	0.0147017	3R4F 6m
Acsl1	-0.100289	-2.88447	15.3235530185927	0.0111546	0.0417689	3R4F 6m
Acsl4	0.249319	5.30668	13.3235530185927	0.000130912	0.00159327	3R4F 6m
Acsl5	0.119317	4.30355	15.3235530185927	0.000599239	0.0047215	3R4F 6m
Acss1	-0.0951895	-5.09142	15.3235530185927	0.000124294	0.00154631	3R4F 6m
Actn2	-0.175404	-3.39909	14.3235530185927	0.00419842	0.0199143	3R4F 6m
Actr2	0.0708875	4.5449	15.3235530185927	0.000367611	0.00337156	3R4F 6m
Actr3	0.0743378	3.78065	15.3235530185927	0.0017532	0.0103487	3R4F 6m
Add3	-0.0844624	-4.7749	15.3235530185927	0.000231979	0.00247838	3R4F 6m
Adh1	-0.090591	-3.28601	15.3235530185927	0.00488208	0.021981	3R4F 6m
Ager	-0.293905	-6.81746	13.3235530185927	1.08223e-05	0.000240765	3R4F 6m
Ahnak	-0.0864519	-3.98431	15.3235530185927	0.00115188	0.00758957	3R4F 6m
Ak2	0.0984489	4.66483	15.3235530185927	0.000288959	0.00290649	3R4F 6m
Akap12	-0.0999048	-4.11617	15.3235530185927	0.00087863	0.00631745	3R4F 6m
Akap2	-0.148539	-3.16184	13.3235530185927	0.00730186	0.0299254	3R4F 6m
Akap5	-0.138663	-6.65918	15.3235530185927	6.83803e-06	0.000157692	3R4F 6m
Akr1a1	0.172355	8.93442	15.3235530185927	1.81777e-07	1.1458e-05	3R4F 6m
Akr1b8	0.376822	5.50507	12.3235530185927	0.000122796	0.00154631	3R4F 6m
Alcam	-0.0666413	-3.54499	15.3235530185927	0.00285541	0.014916	3R4F 6m
Aldh1a1	-0.199295	-5.19819	15.3235530185927	0.000100973	0.00134465	3R4F 6m
Aldh1a7	-0.202159	-3.06714	15.3235530185927	0.00766987	0.0310572	3R4F 6m
Aldh2	-0.123887	-3.97515	15.3235530185927	0.0011738	0.00766109	3R4F 6m
Aldh3a1	0.575947	9.1022	15.3235530185927	1.42639e-07	1.08708e-05	3R4F 6m
Aldh5a1	-0.162504	-3.09781	11.3235530185927	0.00982526	0.0377633	3R4F 6m
Aldh6a1	-0.0736642	-3.25779	15.3235530185927	0.00517545	0.0230277	3R4F 6m
Aldh7a1	-0.0870117	-3.55446	15.3235530185927	0.00279996	0.0147017	3R4F 6m
Anxa1	0.227203	7.73058	15.3235530185927	1.14126e-06	4.15024e-05	3R4F 6m
Anxa11	-0.084318	-3.55629	15.3235530185927	0.00278936	0.0147017	3R4F 6m
Anxa4	0.194275	9.41919	15.3235530185927	9.09928e-08	8.19368e-06	3R4F 6m
Ap2s1	-0.111131	-3.00935	13.3235530185927	0.00982283	0.0377633	3R4F 6m
Apoa1	-0.163113	-3.19089	15.3235530185927	0.00594274	0.0254055	3R4F 6m
Aqp1	-0.129262	-4.17561	15.3235530185927	0.000777967	0.00579187	3R4F 6m
Arf3	0.0767972	3.03044	14.3235530185927	0.00880095	0.0345896	3R4F 6m
Arhgdib	0.262519	6.53457	15.3235530185927	8.5061e-06	0.000191489	3R4F 6m
Arl1	0.125869	3.24425	15.3235530185927	0.00532235	0.023406	3R4F 6m
Arl8b	0.234889	3.86557	15.3235530185927	0.00147119	0.00920263	3R4F 6m
Arpc1b	0.105634	3.97775	15.3235530185927	0.00116752	0.00766109	3R4F 6m
Arpc2	0.0863718	4.37755	15.3235530185927	0.00051557	0.00420234	3R4F 6m
Arpc3	0.0768802	3.35001	15.3235530185927	0.00427645	0.0201163	3R4F 6m
Arpc4	0.0900876	4.9952	15.3235530185927	0.000150069	0.00179608	3R4F 6m
Art4	0.116756	3.4524	10.3235530185927	0.00592056	0.0253872	3R4F 6m
Asah1	0.378	7.37969	15.3235530185927	2.01718e-06	6.25326e-05	3R4F 6m
Asl	0.172713	2.86204	13.3235530185927	0.013072	0.0469056	3R4F 6m
Atg3	0.125287	3.03566	15.3235530185927	0.00818284	0.0325763	3R4F 6m
Atox1	0.216604	5.32043	15.3235530185927	7.97331e-05	0.00110864	3R4F 6m
Atp2a2	-0.0749126	-3.32652	15.3235530185927	0.00448947	0.0207901	3R4F 6m
Atp2a3	-0.120308	-5.06283	15.3235530185927	0.000131438	0.00159327	3R4F 6m
Atp5a1	0.0482622	3.27892	15.3235530185927	0.00495416	0.0222526	3R4F 6m
Atp5g1	0.361493	4.87105	15.3235530185927	0.000191689	0.00215764	3R4F 6m
Atp5i	0.102022	4.41291	15.3235530185927	0.000479912	0.0040334	3R4F 6m
Atp5j	0.20966	5.36875	15.3235530185927	7.26647e-05	0.00104892	3R4F 6m
Atp5o	0.0811456	3.59731	15.3235530185927	0.00256209	0.0139623	3R4F 6m
Atp6v0d1	0.313574	4.60942	15.3235530185927	0.000322894	0.0031556	3R4F 6m
Atp6v1a	0.177664	6.28043	15.3235530185927	1.33643e-05	0.000287181	3R4F 6m
Atp6v1b2	0.113712	4.18112	15.3235530185927	0.000769247	0.00574959	3R4F 6m
Atp6v1c1	0.729797	8.4417	12.3235530185927	1.79644e-06	5.85702e-05	3R4F 6m
Atp6v1e1	0.345148	5.44755	15.3235530185927	6.24971e-05	0.000923971	3R4F 6m
Atp6v1h	0.196997	3.42993	13.3235530185927	0.0043344	0.020288	3R4F 6m
Atpif1	0.14997	5.61878	15.3235530185927	4.51669e-05	0.000736784	3R4F 6m
Basp1	0.319504	5.14346	15.3235530185927	0.000112302	0.00145455	3R4F 6m
Bcap31	0.144886	5.71519	15.3235530185927	3.76837e-05	0.000630619	3R4F 6m
Blvra	0.138223	4.78782	15.3235530185927	0.000226095	0.00244311	3R4F 6m
Bphl	0.081741	3.08371	15.3235530185927	0.00741256	0.0302746	3R4F 6m
C1qbp	0.20292	3.8371	15.3235530185927	0.00156023	0.00961041	3R4F 6m
C3	0.186206	7.68296	15.3235530185927	1.23183e-06	4.31368e-05	3R4F 6m
Ca3	-0.291455	-2.98826	15.3235530185927	0.00901944	0.0353121	3R4F 6m
Ca4	-0.208138	-4.88149	15.3235530185927	0.00018777	0.00215195	3R4F 6m
Calcrl	-0.159073	-4.18532	15.3235530185927	0.000762666	0.00572302	3R4F 6m
Calr	0.232538	5.93314	15.3235530185927	2.51373e-05	0.000453784	3R4F 6m
Camp	0.170309	3.81234	15.3235530185927	0.00164207	0.00998439	3R4F 6m
Canx	0.149429	5.34247	15.3235530185927	7.64242e-05	0.00107051	3R4F 6m
Cap1	0.0813708	4.50839	15.3235530185927	0.000395676	0.00349637	3R4F 6m
Capg	0.295741	8.59324	15.3235530185927	3.0059e-07	1.35337e-05	3R4F 6m
Capn1	0.0593332	3.18907	15.3235530185927	0.00596512	0.0254055	3R4F 6m
Capn2	-0.0677852	-4.24628	15.3235530185927	0.000673401	0.00519756	3R4F 6m
Capza1	0.104195	3.14626	15.3235530185927	0.00651613	0.027141	3R4F 6m
Carkd	-0.0903772	-4.16013	15.3235530185927	0.000802995	0.0059315	3R4F 6m
Cat	0.149661	7.2398	15.3235530185927	2.54281e-06	7.22117e-05	3R4F 6m
Cav1	-0.21826	-5.65456	15.3235530185927	4.22244e-05	0.000700407	3R4F 6m
Cav2	-0.176547	-3.62666	13.3235530185927	0.00295957	0.0153385	3R4F 6m
Cbr1	0.0763524	3.60893	15.3235530185927	0.00250121	0.0136699	3R4F 6m
Cbr2	-0.504858	-7.11399	15.3235530185927	3.13853e-06	8.47851e-05	3R4F 6m
Cbr3	0.10349	4.01818	15.3235530185927	0.00107438	0.0072084	3R4F 6m
Ccdc28b	0.181502	3.07559	11.3235530185927	0.0102282	0.0390737	3R4F 6m
Cct5	0.0659209	2.80987	15.3235530185927	0.0129864	0.0466882	3R4F 6m
Cct7	0.0547125	3.7628	15.3235530185927	0.00181907	0.0105517	3R4F 6m
Cd200	-0.0595708	-2.92637	13.3235530185927	0.0115398	0.0427878	3R4F 6m
Cd36	-0.168321	-6.19969	15.3235530185927	1.54558e-05	0.000317683	3R4F 6m
Cd47	-0.27693	-6.1688	15.3235530185927	1.63439e-05	0.00032533	3R4F 6m
Cd74	0.201461	4.59529	15.3235530185927	0.000332185	0.0031556	3R4F 6m
Cd81	-0.164074	-3.45287	12.3235530185927	0.00460745	0.0211473	3R4F 6m
Cd93	-0.13959	-4.44094	15.3235530185927	0.000453433	0.00387982	3R4F 6m
Cdc42bpg	-0.111385	-3.1733	15.3235530185927	0.00616257	0.0260703	3R4F 6m
Cdh13	-0.14688	-3.65676	15.3235530185927	0.00226533	0.0124891	3R4F 6m
Cdh5	-0.0895659	-3.69704	15.3235530185927	0.00208414	0.0118418	3R4F 6m
Cdkn1b	-0.152527	-3.4761	10.3235530185927	0.00568632	0.0247761	3R4F 6m
Ces1d	-0.117994	-4.6029	15.3235530185927	0.00032715	0.0031556	3R4F 6m
Cfl1	0.107342	4.69779	15.3235530185927	0.000270526	0.00273564	3R4F 6m
Chi3l1	0.829315	11.7237	15.3235530185927	4.68561e-09	9.84499e-07	3R4F 6m
Chil3	1.45513	22.5439	15.3235530185927	3.61218e-13	6.83063e-10	3R4F 6m
Chmp4b	0.0713855	3.07445	15.3235530185927	0.00755522	0.0307013	3R4F 6m
Cisd1	-0.0684385	-2.87976	15.3235530185927	0.0112625	0.0419238	3R4F 6m
Ckm	-0.180068	-4.90038	13.3235530185927	0.000270017	0.00273564	3R4F 6m
Cldn18	-0.204182	-4.59295	15.3235530185927	0.000333749	0.0031556	3R4F 6m
Clic4	-0.10313	-3.41377	15.3235530185927	0.00374747	0.0184543	3R4F 6m
Clic5	-0.100968	-3.82788	15.3235530185927	0.00159021	0.00970025	3R4F 6m
Clu	-0.118737	-4.01607	15.3235530185927	0.00107904	0.0072101	3R4F 6m
Cmpk1	0.169526	5.56343	15.3235530185927	5.01453e-05	0.000777252	3R4F 6m
Cndp2	0.275356	15.22	15.3235530185927	1.16002e-10	9.60106e-08	3R4F 6m
Cnn1	-0.254523	-6.82459	15.3235530185927	5.13472e-06	0.000126101	3R4F 6m
Col12a1	-0.319988	-4.75052	15.3235530185927	0.000243514	0.00253014	3R4F 6m
Col2a1	0.34533	3.03695	15.3235530185927	0.0081611	0.0325583	3R4F 6m
Col6a1	-0.203355	-7.47534	15.3235530185927	1.72435e-06	5.72061e-05	3R4F 6m
Col6a2	-0.183489	-9.47248	15.3235530185927	8.44608e-08	7.98577e-06	3R4F 6m
Col6a3	-0.183055	-4.05408	15.3235530185927	0.00099799	0.00691282	3R4F 6m
Comt	0.0867829	2.83388	15.3235530185927	0.0123671	0.0451592	3R4F 6m
Copb2	0.152132	5.06587	15.3235530185927	0.000130659	0.00159327	3R4F 6m
Cops4	0.0890431	3.169	15.3235530185927	0.00621745	0.0261271	3R4F 6m
Cops6	0.216651	3.93958	12.3235530185927	0.00186966	0.010779	3R4F 6m
Copz1	0.142974	3.38399	15.3235530185927	0.00398585	0.0193263	3R4F 6m
Coro1a	0.0602557	2.79372	15.3235530185927	0.0134197	0.0479711	3R4F 6m
Cotl1	0.299557	10.1152	15.3235530185927	3.52057e-08	3.9009e-06	3R4F 6m
Cox4i1	0.100152	4.04576	15.3235530185927	0.00101519	0.00700629	3R4F 6m
Cox5a	0.144677	3.62789	15.3235530185927	0.00240487	0.0132198	3R4F 6m
Cox5b	0.125214	4.01859	15.3235530185927	0.00107348	0.0072084	3R4F 6m
Cox6a1	0.195318	3.52407	13.3235530185927	0.00361036	0.0180614	3R4F 6m
Cox6b1	0.119584	4.31093	15.3235530185927	0.000590303	0.00467055	3R4F 6m
Cox6c	0.108046	3.48202	15.3235530185927	0.00325332	0.0166721	3R4F 6m
Cox7a2	0.234074	4.42008	15.3235530185927	0.00047299	0.00401087	3R4F 6m
Cox7c	0.159906	4.23779	15.3235530185927	0.000685161	0.00524111	3R4F 6m
Cpt2	0.106041	3.02029	10.3235530185927	0.012456	0.0453841	3R4F 6m
Creg1	0.596302	3.94087	15.3235530185927	0.00125963	0.00807447	3R4F 6m
Crip2	-0.121235	-3.78103	15.3235530185927	0.0017518	0.0103487	3R4F 6m
Cryab	-0.158932	-3.29979	15.3235530185927	0.0047448	0.0215683	3R4F 6m
Csrp1	-0.117492	-3.3858	15.3235530185927	0.00397099	0.0193037	3R4F 6m
Cstb	0.475282	11.8452	15.3235530185927	4.06037e-09	9.5977e-07	3R4F 6m
Ctnna1	-0.0479166	-2.88965	15.3235530185927	0.0110372	0.0414114	3R4F 6m
Ctnnd1	-0.0787031	-4.00773	15.3235530185927	0.0010977	0.00730899	3R4F 6m
Ctsa	0.25559	3.52369	12.3235530185927	0.00403658	0.0195222	3R4F 6m
Ctsb	0.576459	7.26418	15.3235530185927	2.44176e-06	7.10363e-05	3R4F 6m
Ctsc	0.479173	7.50303	15.3235530185927	1.64817e-06	5.56551e-05	3R4F 6m
Ctsd	1.45014	14.4289	15.3235530185927	2.4995e-10	9.60106e-08	3R4F 6m
Ctsh	0.457123	13.8112	15.3235530185927	4.67106e-10	1.47216e-07	3R4F 6m
Ctss	0.714792	9.32567	10.3235530185927	2.37651e-06	7.06768e-05	3R4F 6m
Ctsz	0.450685	4.81868	11.3235530185927	0.000494721	0.00406747	3R4F 6m
Cuta	0.176454	3.30935	15.3235530185927	0.00465188	0.0211969	3R4F 6m
Cyp2a5	0.412981	4.58419	14.3235530185927	0.000401491	0.00350383	3R4F 6m
Cyp2b10	-0.17005	-4.45052	15.3235530185927	0.000444734	0.00382269	3R4F 6m
Cyp2f2	-0.257468	-8.65444	15.3235530185927	2.74383e-07	1.33838e-05	3R4F 6m
Cyp4b1	-0.218205	-3.90929	15.3235530185927	0.00134433	0.00851294	3R4F 6m
Dag1	-0.0623732	-2.97462	15.3235530185927	0.00927536	0.0360899	3R4F 6m
Dbi	0.13641	3.42847	15.3235530185927	0.00363505	0.0180891	3R4F 6m
Dcn	-0.202509	-3.29405	15.3235530185927	0.00480151	0.0217737	3R4F 6m
Dcxr	0.0780689	2.82747	15.3235530185927	0.0125294	0.0455635	3R4F 6m
Ddah2	-0.130267	-6.04062	15.3235530185927	2.06365e-05	0.000390235	3R4F 6m
Ddost	0.101226	3.55502	15.3235530185927	0.00279671	0.0147017	3R4F 6m
Ddx1	0.0959358	3.76727	15.3235530185927	0.00180234	0.0105071	3R4F 6m
Ddx19a	0.151252	3.53004	13.3235530185927	0.00356879	0.0179962	3R4F 6m
Ddx3x	0.0506708	2.86309	15.3235530185927	0.0116522	0.0431096	3R4F 6m
Des	-0.174401	-6.29586	15.3235530185927	1.29993e-05	0.000285834	3R4F 6m
Dhrs1	0.148111	3.95112	15.3235530185927	0.00123332	0.00795974	3R4F 6m
Dnajb11	0.115589	3.25438	15.3235530185927	0.00521213	0.0231365	3R4F 6m
Dnm1l	0.129507	3.42209	15.3235530185927	0.00368341	0.0182338	3R4F 6m
Dpp4	-0.0722558	-4.20463	15.3235530185927	0.000733166	0.00554567	3R4F 6m
Dpt	-0.132154	-4.32611	15.3235530185927	0.000572354	0.00457085	3R4F 6m
Dpysl2	-0.131959	-5.61843	15.3235530185927	4.51967e-05	0.000736784	3R4F 6m
Dynll2	-0.125337	-3.31831	15.3235530185927	0.0045664	0.0210099	3R4F 6m
Eef1a1	0.0703483	3.20447	15.3235530185927	0.00577837	0.0250043	3R4F 6m
Eef1b	0.14673	6.87072	15.3235530185927	4.74364e-06	0.000119603	3R4F 6m
Eef1d	0.225695	3.51852	13.3235530185927	0.00364943	0.0181131	3R4F 6m
Eef1g	0.0881272	3.94543	15.3235530185927	0.00124786	0.00802621	3R4F 6m
Eef2	0.0752939	4.84471	15.3235530185927	0.000201954	0.00224854	3R4F 6m
Ehd1	-0.0901358	-4.56554	15.3235530185927	0.000352655	0.00331577	3R4F 6m
Ehd2	-0.255448	-9.25469	15.3235530185927	1.14743e-07	9.43386e-06	3R4F 6m
Ehd3	-0.234592	-2.96082	15.3235530185927	0.00954149	0.0368224	3R4F 6m
Ehd4	-0.1989	-8.87471	15.3235530185927	1.98308e-07	1.20968e-05	3R4F 6m
Eif3e	0.204651	3.744	12.3235530185927	0.00268047	0.0143999	3R4F 6m
Eif4a1	0.206854	7.70056	15.3235530185927	1.19751e-06	4.27263e-05	3R4F 6m
Eif5a	0.164942	4.91694	15.3235530185927	0.00017507	0.00201864	3R4F 6m
Eml1	-0.0755097	-3.33437	15.3235530185927	0.00441711	0.0205227	3R4F 6m
Eno1	0.169769	8.64515	15.3235530185927	2.78199e-07	1.33838e-05	3R4F 6m
Eno2	0.224157	3.94348	11.3235530185927	0.00217532	0.0120986	3R4F 6m
Eno3	-0.130056	-2.91959	14.3235530185927	0.0109834	0.0412916	3R4F 6m
Enpep	-0.209968	-10.8366	15.3235530185927	1.3842e-08	2.37957e-06	3R4F 6m
Epb41l2	-0.064853	-4.03023	15.3235530185927	0.00104809	0.00710373	3R4F 6m
Epb41l5	-0.0760772	-3.34549	15.3235530185927	0.00431665	0.0202551	3R4F 6m
Ephx1	-0.0695239	-3.48449	15.3235530185927	0.00323669	0.016632	3R4F 6m
Erp29	0.204098	3.69638	15.3235530185927	0.00208698	0.0118418	3R4F 6m
Esam	-0.150111	-4.52079	15.3235530185927	0.000385904	0.00345674	3R4F 6m
Esd	0.217719	4.93397	15.3235530185927	0.000169289	0.00196396	3R4F 6m
Fabp3	-0.295704	-5.86585	15.3235530185927	2.84646e-05	0.000500098	3R4F 6m
Fabp4	0.170969	3.35729	15.3235530185927	0.00421244	0.0199143	3R4F 6m
Fabp5	0.776508	14.6115	15.3235530185927	2.08687e-10	9.60106e-08	3R4F 6m
Fam49b	0.146198	4.49292	15.3235530185927	0.000408219	0.00354102	3R4F 6m
Fasn	0.273374	12.4778	15.3235530185927	1.96331e-09	5.30375e-07	3R4F 6m
Fbln5	-0.128417	-4.73993	15.3235530185927	0.000248711	0.00256037	3R4F 6m
Fdps	0.153032	3.33704	15.3235530185927	0.00439276	0.0204599	3R4F 6m
Fermt2	-0.113363	-2.98712	15.3235530185927	0.00904053	0.0353216	3R4F 6m
Fhl1	-0.325809	-5.48228	15.3235530185927	5.84947e-05	0.000877885	3R4F 6m
Fhod1	-0.087321	-3.45212	13.3235530185927	0.00415147	0.0198243	3R4F 6m
Fis1	0.190336	5.25612	15.3235530185927	9.02597e-05	0.00122792	3R4F 6m
Fkbp2	0.19571	4.5187	15.3235530185927	0.000387535	0.00345674	3R4F 6m
Fmo1	-0.269224	-7.40682	15.3235530185927	1.92915e-06	6.08004e-05	3R4F 6m
Fmo2	-0.300945	-10.6197	15.3235530185927	1.8232e-08	2.87305e-06	3R4F 6m
Fmo3	-0.254758	-6.20603	15.3235530185927	1.528e-05	0.000317521	3R4F 6m
Fth1	0.318523	8.37981	15.3235530185927	4.14612e-07	1.70442e-05	3R4F 6m
Ftl1	0.276396	5.88336	15.3235530185927	2.75569e-05	0.000491604	3R4F 6m
G6pdx	0.17484	8.34535	15.3235530185927	4.36929e-07	1.75794e-05	3R4F 6m
Gapdh	0.235059	7.15831	15.3235530185927	2.91355e-06	7.98482e-05	3R4F 6m
Gars	0.0838521	3.32445	15.3235530185927	0.00450873	0.0207952	3R4F 6m
Gclc	0.175647	4.79121	13.3235530185927	0.000329214	0.0031556	3R4F 6m
Gimap4	-0.0925942	-3.2922	15.3235530185927	0.00481991	0.0218049	3R4F 6m
Gm10073	0.236373	4.79759	15.3235530185927	0.000221748	0.00240991	3R4F 6m
Gm20390	0.160381	5.11289	15.3235530185927	0.000119193	0.00152294	3R4F 6m
Gnao1	-0.103834	-4.16279	15.3235530185927	0.000798646	0.00592251	3R4F 6m
Gnaq	-0.101122	-3.76634	15.3235530185927	0.00180581	0.0105071	3R4F 6m
Gnas	-0.0987881	-3.12367	15.3235530185927	0.00682687	0.0282486	3R4F 6m
Gnb2l1	0.0751768	3.05675	15.3235530185927	0.00783548	0.03166	3R4F 6m
Gng5	-0.117002	-3.1375	12.3235530185927	0.00832498	0.0330726	3R4F 6m
Golph3	0.184057	3.18696	15.3235530185927	0.00599119	0.0254592	3R4F 6m
Gpnmb	1.54643	6.35958	11.3235530185927	4.70993e-05	0.000748443	3R4F 6m
Grpel1	0.368649	3.89677	13.3235530185927	0.00175878	0.0103487	3R4F 6m
Gsr	0.122075	3.66104	15.3235530185927	0.00224537	0.0124516	3R4F 6m
Gstk1	-0.0919849	-3.43342	15.3235530185927	0.00359796	0.0180507	3R4F 6m
Gstm1	-0.0752005	-3.09209	15.3235530185927	0.00728585	0.0299254	3R4F 6m
Gstm2	-0.127321	-6.11682	15.3235530185927	1.796e-05	0.000350127	3R4F 6m
Gstp1	0.171262	5.37304	15.3235530185927	7.20695e-05	0.00104833	3R4F 6m
Gucy1a3	-0.13843	-4.76795	15.3235530185927	0.00023521	0.00249053	3R4F 6m
Gucy1b3	-0.100277	-4.54509	15.3235530185927	0.00036747	0.00337156	3R4F 6m
H2-Aa	0.377393	6.75553	15.3235530185927	5.78449e-06	0.000140237	3R4F 6m
H2-Ab1	0.262409	4.61086	15.3235530185927	0.000321965	0.0031556	3R4F 6m
H3f3c	-0.261915	-2.9048	15.3235530185927	0.0107008	0.0405516	3R4F 6m
Hadh	0.119373	5.15343	15.3235530185927	0.000110145	0.00143645	3R4F 6m
Hadha	0.0702792	4.04196	15.3235530185927	0.00102315	0.00701005	3R4F 6m
Hcls1	0.232654	6.10041	15.3235530185927	1.85042e-05	0.000357056	3R4F 6m
Hdlbp	0.120996	4.39492	15.3235530185927	0.000497727	0.00407446	3R4F 6m
Hebp1	0.231442	3.94722	10.3235530185927	0.00257893	0.0139814	3R4F 6m
Hexa	0.355845	3.15133	15.3235530185927	0.00644833	0.0269179	3R4F 6m
Hist1h1e	-0.375971	-3.21507	15.3235530185927	0.00565324	0.0246888	3R4F 6m
Hist1h2ah	-0.446449	-2.88087	14.3235530185927	0.0118647	0.043735	3R4F 6m
Hist1h2bm	-0.269412	-4.15045	15.3235530185927	0.000819063	0.00596546	3R4F 6m
Hmgn5	-0.0874623	-3.06895	12.3235530185927	0.00947029	0.0366223	3R4F 6m
Hmox2	0.182762	5.34594	13.3235530185927	0.00012221	0.00154631	3R4F 6m
Hopx	-0.142739	-3.56348	15.3235530185927	0.00274808	0.0145973	3R4F 6m
Hpgd	-0.1945	-8.68974	15.3235530185927	2.60373e-07	1.33838e-05	3R4F 6m
Hsd11b1	-0.168134	-4.73908	15.3235530185927	0.000249132	0.00256037	3R4F 6m
Hsd17b11	0.109593	4.41446	15.3235530185927	0.000478399	0.0040334	3R4F 6m
Hsd17b4	0.242715	10.0879	15.3235530185927	3.65092e-08	3.9009e-06	3R4F 6m
Hsp90b1	0.128125	4.5219	15.3235530185927	0.000385047	0.00345674	3R4F 6m
Hspa12b	-0.0918663	-5.17902	15.3235530185927	0.000104799	0.00137622	3R4F 6m
Hspa5	0.14915	5.44717	15.3235530185927	6.25427e-05	0.000923971	3R4F 6m
Hspb1	-0.114443	-4.56091	15.3235530185927	0.00035595	0.00331577	3R4F 6m
Hspe1	0.11852	4.03048	15.3235530185927	0.00104756	0.00710373	3R4F 6m
Huwe1	-0.275713	-3.30914	13.3235530185927	0.00548188	0.0239959	3R4F 6m
Hyou1	0.108424	4.36739	15.3235530185927	0.000526314	0.0042715	3R4F 6m
Icam2	-0.0879459	-3.40202	15.3235530185927	0.0038398	0.0187624	3R4F 6m
Idh1	0.143278	7.27658	15.3235530185927	2.39202e-06	7.06768e-05	3R4F 6m
Idh2	-0.0641849	-2.88311	15.3235530185927	0.0111856	0.0418024	3R4F 6m
Ilk	-0.144506	-6.96101	15.3235530185927	4.06562e-06	0.000103893	3R4F 6m
Inmt	-0.413648	-8.54077	15.3235530185927	3.25156e-07	1.42993e-05	3R4F 6m
Iqgap1	0.095946	3.68547	15.3235530185927	0.00213462	0.0120136	3R4F 6m
Itga1	-0.0757369	-4.61649	15.3235530185927	0.000318347	0.0031518	3R4F 6m
Itga8	-0.211806	-7.08445	15.3235530185927	3.29856e-06	8.66331e-05	3R4F 6m
Itgb1	-0.14135	-6.01213	15.3235530185927	2.17409e-05	0.000407049	3R4F 6m
Itgb2	0.337128	5.86401	15.3235530185927	2.85619e-05	0.000500098	3R4F 6m
Jup	-0.132567	-5.34534	15.3235530185927	7.60047e-05	0.00107051	3R4F 6m
Kank2	-0.0504905	-2.98494	15.3235530185927	0.00908115	0.0354071	3R4F 6m
Kank3	-0.133467	-5.0935	15.3235530185927	0.000123791	0.00154631	3R4F 6m
Lamp1	0.300504	7.62711	13.3235530185927	3.22939e-06	8.60108e-05	3R4F 6m
Lamp2	0.411968	4.08384	15.3235530185927	0.000938851	0.00664932	3R4F 6m
Lamp3	0.157149	3.0296	10.3235530185927	0.0122565	0.0449166	3R4F 6m
Lamtor1	0.253577	4.72864	13.3235530185927	0.000369071	0.00337156	3R4F 6m
Lap3	0.215201	10.1663	15.3235530185927	3.28969e-08	3.9009e-06	3R4F 6m
Lcn2	0.688908	7.46359	14.3235530185927	2.65054e-06	7.37084e-05	3R4F 6m
Lcp1	0.494996	14.4133	15.3235530185927	2.53862e-10	9.60106e-08	3R4F 6m
Ldha	0.102775	4.53227	15.3235530185927	0.000377078	0.00342815	3R4F 6m
Ldhb	-0.151951	-5.52235	15.3235530185927	5.42047e-05	0.000820009	3R4F 6m
Lgals1	0.206328	4.40009	15.3235530185927	0.000492542	0.00406724	3R4F 6m
Lgals3	0.557192	10.1305	15.3235530185927	3.44964e-08	3.9009e-06	3R4F 6m
Lgals3bp	0.202793	3.96746	15.3235530185927	0.00119251	0.0077493	3R4F 6m
Lgmn	0.329901	3.83087	15.3235530185927	0.00158043	0.00970025	3R4F 6m
Lims1	-0.0934009	-2.77859	15.3235530185927	0.0138386	0.0493447	3R4F 6m
Lims2	-0.221601	-3.379	11.3235530185927	0.00591758	0.0253872	3R4F 6m
Lman1	0.143241	3.82916	15.3235530185927	0.00158602	0.00970025	3R4F 6m
Lman2	0.0913455	3.72917	14.3235530185927	0.00216481	0.0120757	3R4F 6m
Lmna	-0.0590986	-3.46993	15.3235530185927	0.00333582	0.0169571	3R4F 6m
Lmnb1	-0.0703829	-3.77818	15.3235530185927	0.00176218	0.0103487	3R4F 6m
Lmnb2	-0.0539131	-3.31132	15.3235530185927	0.00463296	0.0211617	3R4F 6m
Lpcat1	0.310414	6.24907	15.3235530185927	1.41392e-05	0.000297081	3R4F 6m
Lrg1	0.655918	5.2466	15.3235530185927	9.1937e-05	0.00124181	3R4F 6m
Lrrc47	0.163656	3.76944	10.3235530185927	0.00346555	0.0175223	3R4F 6m
Lrrfip1	0.205684	4.32469	15.3235530185927	0.00057401	0.00457085	3R4F 6m
Lsp1	0.213132	8.07589	15.3235530185927	6.61701e-07	2.55362e-05	3R4F 6m
Ltf	0.202154	3.84063	15.3235530185927	0.0015489	0.00957182	3R4F 6m
Lum	-0.105517	-3.92473	15.3235530185927	0.00130221	0.00831919	3R4F 6m
Lyz2	0.561842	8.98314	15.3235530185927	1.69362e-07	1.11966e-05	3R4F 6m
Mal2	-0.184506	-4.60405	15.3235530185927	0.000326397	0.0031556	3R4F 6m
Manf	0.190222	4.48325	15.3235530185927	0.000416272	0.00359438	3R4F 6m
Mapt	-0.102705	-4.05766	15.3235530185927	0.000990676	0.00688738	3R4F 6m
Mb	-0.304043	-4.51366	15.3235530185927	0.000391491	0.00347564	3R4F 6m
Me1	0.244881	6.83043	15.3235530185927	5.08344e-06	0.000126101	3R4F 6m
Mettl7a1	-0.131314	-6.71059	15.3235530185927	6.25304e-06	0.000149677	3R4F 6m
Mfap4	-0.17776	-4.15124	15.3235530185927	0.000817742	0.00596546	3R4F 6m
Mlec	0.29497	4.36155	15.3235530185927	0.000532587	0.00428562	3R4F 6m
Mme	-0.197246	-6.14127	15.3235530185927	1.71801e-05	0.000338412	3R4F 6m
Mtatp8	0.139393	3.68699	11.3235530185927	0.00341561	0.0173161	3R4F 6m
Mtco2	0.158153	4.78002	15.3235530185927	0.000229626	0.00246718	3R4F 6m
Mtdh	0.0707799	3.26675	15.3235530185927	0.00508045	0.0226583	3R4F 6m
Mthfd1	0.0549834	2.91654	15.3235530185927	0.010447	0.0398294	3R4F 6m
Mtpn	0.175321	4.7668	15.3235530185927	0.00023575	0.00249053	3R4F 6m
Muc1	0.172542	4.21471	13.3235530185927	0.000960212	0.00672504	3R4F 6m
Mvp	0.141326	5.35266	15.3235530185927	7.4943e-05	0.00107051	3R4F 6m
Myh10	-0.174703	-8.70477	15.3235530185927	2.54638e-07	1.33838e-05	3R4F 6m
Myh11	-0.21248	-4.81444	15.3235530185927	0.000214449	0.00234406	3R4F 6m
Myh14	-0.0628437	-3.68166	15.3235530185927	0.00215153	0.0120728	3R4F 6m
Myh3	-0.242119	-3.10847	15.3235530185927	0.00704405	0.0290836	3R4F 6m
Myh6	-0.276908	-4.76094	15.3235530185927	0.000238516	0.00249955	3R4F 6m
Myl4	-0.327684	-3.79328	15.3235530185927	0.00170802	0.0102536	3R4F 6m
Myl9	-0.154716	-3.96472	15.3235530185927	0.00119925	0.00776639	3R4F 6m
Mylk	-0.117718	-6.55006	15.3235530185927	8.27749e-06	0.000188587	3R4F 6m
Myo1c	-0.170183	-3.89399	15.3235530185927	0.00138742	0.00874539	3R4F 6m
Myo1d	-0.0976419	-3.07378	15.3235530185927	0.00756574	0.0307013	3R4F 6m
Naaa	0.506936	8.33893	14.3235530185927	7.16028e-07	2.70802e-05	3R4F 6m
Naga	0.160491	5.52748	15.3235530185927	5.36804e-05	0.000818626	3R4F 6m
Nans	0.143485	4.16125	14.3235530185927	0.000916913	0.00651835	3R4F 6m
Nars	0.120323	2.97157	14.3235530185927	0.00990076	0.0379764	3R4F 6m
Nceh1	0.117204	3.43332	15.3235530185927	0.00359868	0.0180507	3R4F 6m
Nckap1	-0.132123	-3.03933	15.3235530185927	0.00812123	0.0324677	3R4F 6m
Ndrg2	-0.347464	-3.70727	11.3235530185927	0.00329509	0.0168406	3R4F 6m
Ndufs6	0.0902316	3.35403	13.3235530185927	0.00502348	0.0225104	3R4F 6m
Ndufv1	0.148748	3.20418	11.3235530185927	0.00810695	0.0324677	3R4F 6m
Nebl	-0.108786	-4.84424	15.3235530185927	0.000202143	0.00224854	3R4F 6m
Ngp	0.20042	2.99934	15.3235530185927	0.00881661	0.0345896	3R4F 6m
Nid1	-0.0598915	-3.58791	15.3235530185927	0.00261247	0.0141148	3R4F 6m
Nid2	-0.0624994	-3.37514	15.3235530185927	0.00405957	0.0195335	3R4F 6m
Npc2	0.403347	8.45929	14.3235530185927	6.02467e-07	2.37347e-05	3R4F 6m
Npepps	0.0886945	3.56949	15.3235530185927	0.00271409	0.0145266	3R4F 6m
Nt5e	-0.0749101	-3.55331	15.3235530185927	0.00280662	0.0147017	3R4F 6m
Nucb2	0.268603	6.29078	13.3235530185927	2.49003e-05	0.000453784	3R4F 6m
Nudt21	0.10399	4.29469	14.3235530185927	0.000705282	0.00535618	3R4F 6m
Ogn	-0.14792	-6.18423	15.3235530185927	1.58938e-05	0.000323175	3R4F 6m
Orm1	0.182662	2.80446	15.3235530185927	0.0131298	0.0470237	3R4F 6m
Otub1	0.129227	2.82107	15.3235530185927	0.0126937	0.0459842	3R4F 6m
Oxct1	0.175935	4.18129	13.3235530185927	0.00102283	0.00701005	3R4F 6m
P4hb	0.15839	4.3236	15.3235530185927	0.000575284	0.00457085	3R4F 6m
Park7	-0.0540401	-3.37152	15.3235530185927	0.0040901	0.0195807	3R4F 6m
Pck2	0.195149	3.20747	15.3235530185927	0.00574268	0.0249069	3R4F 6m
Pcx	0.0606257	3.25217	15.3235530185927	0.00523597	0.0231879	3R4F 6m
Pddc1	0.188459	3.10678	15.3235530185927	0.00706869	0.0291218	3R4F 6m
Pde5a	-0.213711	-2.9692	15.3235530185927	0.0093791	0.0364186	3R4F 6m
Pdia3	0.108954	4.00269	15.3235530185927	0.00110913	0.00735918	3R4F 6m
Pdia4	0.206954	7.81416	15.3235530185927	9.98821e-07	3.70347e-05	3R4F 6m
Pdia6	0.163418	4.23623	15.3235530185927	0.000687358	0.00524111	3R4F 6m
Pgam1	0.181145	8.60273	15.3235530185927	2.9636e-07	1.35337e-05	3R4F 6m
Pgd	0.279439	8.49172	15.3235530185927	3.50037e-07	1.50436e-05	3R4F 6m
Pgm1	0.182887	5.59843	15.3235530185927	4.69349e-05	0.000748443	3R4F 6m
Pgrmc1	-0.113726	-2.83374	15.3235530185927	0.0123704	0.0451592	3R4F 6m
Pkm	0.0510229	3.5766	15.3235530185927	0.00267441	0.0143999	3R4F 6m
Plch1	0.276254	4.44557	12.3235530185927	0.000749637	0.00564767	3R4F 6m
Plek	0.209662	4.35857	14.3235530185927	0.000622372	0.00487605	3R4F 6m
Plp2	-0.259432	-3.27064	15.3235530185927	0.00503974	0.0225299	3R4F 6m
Plvap	-0.114905	-4.81886	15.3235530185927	0.000212577	0.00233712	3R4F 6m
Pon1	-0.254147	-6.07872	15.3235530185927	1.92498e-05	0.000367691	3R4F 6m
Pon2	0.197597	5.27048	10.3235530185927	0.000326199	0.0031556	3R4F 6m
Por	-0.0680268	-3.65754	15.3235530185927	0.00226169	0.0124891	3R4F 6m
Ppa1	0.176821	4.57936	13.3235530185927	0.000485697	0.00406395	3R4F 6m
Ppib	0.130736	4.82945	15.3235530185927	0.000208155	0.00230187	3R4F 6m
Ppl	-0.0662807	-3.69532	15.3235530185927	0.00209157	0.0118418	3R4F 6m
Ppp1cb	-0.1233	-3.5101	15.3235530185927	0.00306947	0.0158589	3R4F 6m
Ppp1r12c	-0.193441	-3.0434	15.3235530185927	0.00805364	0.0323343	3R4F 6m
Ppt1	0.49617	7.2361	15.3235530185927	2.55853e-06	7.22117e-05	3R4F 6m
Prdx1	0.274312	11.2097	15.3235530185927	8.70416e-09	1.64596e-06	3R4F 6m
Prdx3	0.15603	7.63988	15.3235530185927	1.32026e-06	4.5393e-05	3R4F 6m
Prdx5	0.18422	7.06676	15.3235530185927	3.39847e-06	8.80344e-05	3R4F 6m
Prdx6	-0.161461	-6.25952	15.3235530185927	1.3876e-05	0.000294825	3R4F 6m
Prkar1a	-0.0527666	-3.15293	15.3235530185927	0.00642712	0.0268887	3R4F 6m
Prkar2a	-0.122328	-3.7875	15.3235530185927	0.00172856	0.0103248	3R4F 6m
Prkcsh	0.0788363	2.89766	15.3235530185927	0.010858	0.040983	3R4F 6m
Prx	-0.183028	-5.58133	15.3235530185927	4.84751e-05	0.000758663	3R4F 6m
Psap	0.804696	8.77807	15.3235530185927	2.28512e-07	1.30944e-05	3R4F 6m
Psma2	0.113929	4.87232	15.3235530185927	0.000191209	0.00215764	3R4F 6m
Psma3	0.0887244	4.28244	15.3235530185927	0.000625559	0.00487605	3R4F 6m
Psma7	0.0927091	4.09791	15.3235530185927	0.00091215	0.00650897	3R4F 6m
Psmb7	0.132673	4.28163	15.3235530185927	0.000626589	0.00487605	3R4F 6m
Psmb8	0.0683301	2.87406	15.3235530185927	0.0113941	0.0423307	3R4F 6m
Psmb9	0.159578	4.61762	15.3235530185927	0.000317628	0.0031518	3R4F 6m
Psmc2	0.0862912	3.18944	15.3235530185927	0.00596059	0.0254055	3R4F 6m
Psmc4	0.0770601	2.91132	15.3235530185927	0.010559	0.0400947	3R4F 6m
Psmc5	0.0772489	3.00995	15.3235530185927	0.00862673	0.0339857	3R4F 6m
Psmd7	0.108603	3.12298	14.3235530185927	0.00731123	0.0299254	3R4F 6m
Psme1	0.102947	4.14977	15.3235530185927	0.000820211	0.00596546	3R4F 6m
Psme2	0.101749	3.42847	15.3235530185927	0.00363504	0.0180891	3R4F 6m
Ptgr1	0.114694	3.01741	15.3235530185927	0.00849545	0.0336086	3R4F 6m
Ptgs1	0.186763	6.6768	15.3235530185927	6.63131e-06	0.000154932	3R4F 6m
Ptpn6	0.17962	5.71562	13.3235530185927	6.46203e-05	0.000947263	3R4F 6m
Ptprc	0.177981	4.85443	14.3235530185927	0.000239248	0.00249955	3R4F 6m
Ptrf	-0.19005	-5.78774	15.3235530185927	3.29084e-05	0.000565725	3R4F 6m
Pura	-0.0993869	-3.20869	15.3235530185927	0.0057282	0.0249012	3R4F 6m
Pycard	0.125138	3.07917	10.3235530185927	0.0112477	0.0419238	3R4F 6m
Qars	0.231221	3.45704	10.3235530185927	0.0058739	0.0253019	3R4F 6m
Rab7a	0.0700694	3.34177	15.3235530185927	0.00435	0.0203108	3R4F 6m
Rac1	-0.211919	-4.65955	15.3235530185927	0.000292027	0.00292182	3R4F 6m
Rac2	0.239056	5.25207	14.3235530185927	0.000113517	0.00146028	3R4F 6m
Ranbp1	0.10322	3.76674	15.3235530185927	0.00180433	0.0105071	3R4F 6m
Rap1b	-0.113543	-2.89302	15.3235530185927	0.0109615	0.0412912	3R4F 6m
Rap1gds1	0.133809	2.95893	13.3235530185927	0.0108333	0.0409717	3R4F 6m
Rbp1	-0.140981	-5.19217	15.3235530185927	0.000102158	0.00135091	3R4F 6m
Rdx	-0.0887922	-3.79423	15.3235530185927	0.00170469	0.0102536	3R4F 6m
Reep5	0.101049	4.13471	15.3235530185927	0.00084589	0.00612089	3R4F 6m
Rhog	0.0529358	2.91269	15.3235530185927	0.0105296	0.0400631	3R4F 6m
Rnh1	0.133516	3.90867	15.3235530185927	0.00134604	0.00851294	3R4F 6m
Rnpep	0.121538	3.2417	15.3235530185927	0.00535057	0.0234755	3R4F 6m
Rplp0	0.138374	4.94779	15.3235530185927	0.00016474	0.00193492	3R4F 6m
Rplp2	0.13355	4.42777	15.3235530185927	0.000465679	0.00396666	3R4F 6m
Rpn1	0.0744377	3.5427	15.3235530185927	0.00286898	0.0149456	3R4F 6m
Rpn2	0.124072	3.73265	15.3235530185927	0.00193613	0.0110946	3R4F 6m
Rps12	0.167163	5.25835	15.3235530185927	8.98721e-05	0.00122792	3R4F 6m
Rps3	0.101158	3.02351	15.3235530185927	0.00838973	0.0332599	3R4F 6m
Rps7	0.118972	4.07544	15.3235530185927	0.000955166	0.00671457	3R4F 6m
Rras	-0.0821654	-3.91361	15.3235530185927	0.00133241	0.00848344	3R4F 6m
Rras2	-0.11532	-4.94098	15.3235530185927	0.000166966	0.00194897	3R4F 6m
Rrbp1	0.0922382	3.01393	15.3235530185927	0.0085565	0.0337794	3R4F 6m
Rsu1	-0.0643693	-2.77796	15.3235530185927	0.0138562	0.0493447	3R4F 6m
Rtn4	0.0828292	3.04978	15.3235530185927	0.00794866	0.0319807	3R4F 6m
S100a1	0.725519	10.074	14.3235530185927	6.92889e-08	6.89607e-06	3R4F 6m
S100a11	0.178167	4.08006	15.3235530185927	0.000946165	0.00667611	3R4F 6m
S100a4	0.337082	8.63341	15.3235530185927	2.83104e-07	1.33838e-05	3R4F 6m
S100a8	0.445259	3.86426	15.3235530185927	0.00147517	0.00920263	3R4F 6m
S100a9	0.506307	4.10699	15.3235530185927	0.00089532	0.00641307	3R4F 6m
S100g	0.563674	10.0752	15.3235530185927	3.71317e-08	3.9009e-06	3R4F 6m
Sae1	0.152037	3.79486	15.3235530185927	0.00170245	0.0102536	3R4F 6m
Sars	0.114082	3.40654	15.3235530185927	0.003804	0.0186357	3R4F 6m
Scarb2	0.137239	3.00104	13.3235530185927	0.00998269	0.0382131	3R4F 6m
Scgb1a1	-0.245072	-4.26007	15.3235530185927	0.000654733	0.00507418	3R4F 6m
Scp2	0.494821	8.97365	15.3235530185927	1.71709e-07	1.11966e-05	3R4F 6m
Scpep1	0.353178	3.37361	10.3235530185927	0.00677365	0.0280898	3R4F 6m
Sdpr	-0.227225	-5.9768	15.3235530185927	2.31967e-05	0.000430048	3R4F 6m
Sec14l3	-0.164436	-5.93185	15.3235530185927	2.51969e-05	0.000453784	3R4F 6m
Sec24b	0.237877	3.12149	11.3235530185927	0.0094134	0.0364769	3R4F 6m
Sept4	-0.113587	-3.78395	15.3235530185927	0.00174127	0.0103487	3R4F 6m
Serpinb1a	0.0567132	2.81948	15.3235530185927	0.0127349	0.0460453	3R4F 6m
Serpinb6b	0.064871	3.05481	15.3235530185927	0.00786685	0.031719	3R4F 6m
Serpinb9	0.0793897	3.36061	15.3235530185927	0.00418361	0.0199143	3R4F 6m
Serpinc1	-0.103062	-3.72126	15.3235530185927	0.00198228	0.0113248	3R4F 6m
Set	0.12085	4.3633	15.3235530185927	0.0005307	0.00428562	3R4F 6m
Sfn	0.548961	7.43345	15.3235530185927	1.84668e-06	5.91876e-05	3R4F 6m
Sftpa1	0.369565	10.2683	15.3235530185927	2.87562e-08	3.9009e-06	3R4F 6m
Sftpd	0.525526	8.67274	15.3235530185927	2.67022e-07	1.33838e-05	3R4F 6m
Slc25a10	0.136836	3.61534	14.3235530185927	0.00271941	0.0145266	3R4F 6m
Slc44a2	-0.180358	-5.17911	13.3235530185927	0.000163932	0.00193492	3R4F 6m
Slc9a3r1	0.0881201	3.32575	15.3235530185927	0.00449665	0.0207901	3R4F 6m
Slc9a3r2	-0.10483	-3.995	15.3235530185927	0.00112683	0.00745045	3R4F 6m
Snd1	0.0909357	4.97783	15.3235530185927	0.000155283	0.00184679	3R4F 6m
Snrpf	0.181333	4.50254	15.3235530185927	0.00040037	0.00350383	3R4F 6m
Snx1	0.0539928	3.49333	15.3235530185927	0.003178	0.0163749	3R4F 6m
Snx12	0.0811103	2.86225	15.3235530185927	0.0116722	0.0431096	3R4F 6m
Snx5	0.145719	5.34492	15.3235530185927	7.60665e-05	0.00107051	3R4F 6m
Sod2	0.33256	8.38308	15.3235530185927	4.12555e-07	1.70442e-05	3R4F 6m
Sorbs3	-0.0800207	-4.55674	15.3235530185927	0.000358953	0.00332736	3R4F 6m
Sort1	0.14031	3.33	13.3235530185927	0.0052639	0.0232029	3R4F 6m
Spata18	-0.281512	-4.59471	15.3235530185927	0.00033257	0.0031556	3R4F 6m
Spcs3	0.121696	3.50272	13.3235530185927	0.00376304	0.0184829	3R4F 6m
Sptan1	-0.157318	-3.62647	13.3235530185927	0.00296063	0.0153385	3R4F 6m
Sptbn1	-0.102022	-6.17316	15.3235530185927	1.62152e-05	0.00032533	3R4F 6m
Sqrdl	0.105946	4.40455	15.3235530185927	0.000488102	0.00406603	3R4F 6m
Ssr1	0.187906	5.58057	15.3235530185927	4.85448e-05	0.000758663	3R4F 6m
Ssr3	0.172848	3.35296	15.3235530185927	0.00425038	0.0200436	3R4F 6m
Sumo2	-0.128141	-3.61607	15.3235530185927	0.00246447	0.0135082	3R4F 6m
Synm	-0.141684	-3.1844	15.3235530185927	0.0060229	0.0255366	3R4F 6m
Tagln	-0.162562	-5.75029	15.3235530185927	3.52897e-05	0.000595829	3R4F 6m
Taldo1	0.131904	6.28941	15.3235530185927	1.31506e-05	0.000285836	3R4F 6m
Tbca	0.124269	3.86595	15.3235530185927	0.00147001	0.00920263	3R4F 6m
Tcea1	0.144382	3.37338	13.3235530185927	0.00483801	0.0218346	3R4F 6m
Tgfb1i1	-0.104358	-4.56187	15.3235530185927	0.000355263	0.00331577	3R4F 6m
Tgfbi	0.13442	3.31223	15.3235530185927	0.00462428	0.0211617	3R4F 6m
Thbd	-0.193599	-9.06968	15.3235530185927	1.49466e-07	1.08708e-05	3R4F 6m
Timm13	0.159198	3.9747	15.3235530185927	0.00117489	0.00766109	3R4F 6m
Timm50	0.174926	3.87275	13.3235530185927	0.00184173	0.0106505	3R4F 6m
Tjp2	-0.0541317	-2.80985	15.3235530185927	0.0129868	0.0466882	3R4F 6m
Tkt	0.200479	9.25559	15.3235530185927	1.14596e-07	9.43386e-06	3R4F 6m
Tln1	-0.0741204	-4.52228	15.3235530185927	0.000384751	0.00345674	3R4F 6m
Tmed10	0.143673	5.78897	15.3235530185927	3.28335e-05	0.000565725	3R4F 6m
Tmed2	0.0901896	3.16374	15.3235530185927	0.00628527	0.0263535	3R4F 6m
Tmpo	-0.147613	-3.846	15.3235530185927	0.00153183	0.00949732	3R4F 6m
Tmsb10	0.279316	4.99524	15.3235530185927	0.000150057	0.00179608	3R4F 6m
Tnnc1	-0.22804	-4.01791	15.3235530185927	0.00107497	0.0072084	3R4F 6m
Tnni3	-0.242534	-5.2884	15.3235530185927	8.48071e-05	0.00117059	3R4F 6m
Tnnt2	-0.194927	-3.4185	15.3235530185927	0.00371093	0.0183221	3R4F 6m
Tns1	-0.16348	-8.72905	15.3235530185927	2.45651e-07	1.33838e-05	3R4F 6m
Tpm1	0.130198	3.90513	13.3235530185927	0.0017308	0.0103248	3R4F 6m
Tpm2	-0.139522	-3.67949	15.3235530185927	0.0021612	0.0120757	3R4F 6m
Tpm4	-0.0636888	-3.47245	15.3235530185927	0.00331846	0.0169143	3R4F 6m
Tpp1	0.23534	6.08782	13.3235530185927	3.46793e-05	0.000590798	3R4F 6m
Tppp3	-0.313202	-5.59841	15.3235530185927	4.69362e-05	0.000748443	3R4F 6m
Tpt1	0.157837	5.24262	15.3235530185927	9.26475e-05	0.00124253	3R4F 6m
Tspan8	-0.304744	-8.99999	15.3235530185927	1.65281e-07	1.11966e-05	3R4F 6m
Tst	-0.0914853	-3.2013	15.3235530185927	0.00581632	0.0251111	3R4F 6m
Tuba4a	0.135013	4.14989	15.3235530185927	0.000819999	0.00596546	3R4F 6m
Txn	0.171943	3.24991	15.3235530185927	0.00526051	0.0232029	3R4F 6m
Txndc12	0.103724	4.48106	14.3235530185927	0.000490246	0.00406603	3R4F 6m
Txnl1	0.10356	4.0587	15.3235530185927	0.000988558	0.00688738	3R4F 6m
Txnrd1	0.14779	3.3972	15.3235530185927	0.00387832	0.0189018	3R4F 6m
Ube2l3	0.17441	6.67636	15.3235530185927	6.63643e-06	0.000154932	3R4F 6m
Uchl3	0.142765	3.85807	14.3235530185927	0.00167331	0.0101417	3R4F 6m
Ufm1	0.146282	3.24663	13.3235530185927	0.00619107	0.0260742	3R4F 6m
Uggt1	0.0844956	3.373	15.3235530185927	0.0040776	0.0195704	3R4F 6m
Uqcrb	0.111541	4.87368	15.3235530185927	0.000190694	0.00215764	3R4F 6m
Uso1	0.116733	2.84696	15.3235530185927	0.0120418	0.0442156	3R4F 6m
Usp14	0.0956615	3.66526	13.3235530185927	0.00274668	0.0145973	3R4F 6m
Utrn	-0.0643198	-3.7374	15.3235530185927	0.00191718	0.0110194	3R4F 6m
Vapa	0.124831	3.86286	15.3235530185927	0.00147943	0.00920263	3R4F 6m
Vars	0.0647538	2.81009	15.3235530185927	0.0129805	0.0466882	3R4F 6m
Vcl	-0.142328	-8.79556	15.3235530185927	2.22707e-07	1.30944e-05	3R4F 6m
Vcp	0.0730537	4.13346	15.3235530185927	0.000848056	0.00612089	3R4F 6m
Vdac1	0.0675366	3.37527	15.3235530185927	0.00405852	0.0195335	3R4F 6m
Vdac2	0.132998	7.31115	15.3235530185927	2.2588e-06	6.88934e-05	3R4F 6m
Ybx1	0.304745	4.23678	15.3235530185927	0.000686576	0.00524111	3R4F 6m
Ywhaq	-0.103833	-3.68591	15.3235530185927	0.00213271	0.0120136	3R4F 6m
Zak	-0.120218	-3.24696	13.3235530185927	0.00618704	0.0260742	3R4F 6m
Zyx	-0.164331	-5.55435	15.3235530185927	5.10143e-05	0.000784293	3R4F 6m
Abce1	0.149175	4.4725	13.3800899357477	0.000586188	0.0344202	CESS 4m
Aldh1a1	-0.173072	-4.24947	15.3800899357477	0.000663936	0.0366458	CESS 4m
Aldh2	-0.130398	-4.84495	15.3800899357477	0.000199809	0.0215014	CESS 4m
Arl8b	0.171861	3.9468	15.3800899357477	0.00123634	0.0437342	CESS 4m
Asah1	0.189753	5.52923	15.3800899357477	5.2794e-05	0.0123845	CESS 4m
Atg3	0.141688	4.20894	13.3800899357477	0.000962137	0.038465	CESS 4m
Atp6v0d1	0.209727	4.08476	15.3800899357477	0.00093055	0.0381763	CESS 4m
Basp1	0.177864	4.10586	15.3800899357477	0.000891078	0.0381763	CESS 4m
Bcl2l13	0.267422	5.02522	11.3800899357477	0.00034869	0.0297813	CESS 4m
Capg	0.188738	5.20889	15.3800899357477	9.77347e-05	0.0131174	CESS 4m
Cbr2	-0.190843	-3.97387	15.3800899357477	0.00116921	0.0437342	CESS 4m
Cd36	-0.134008	-4.49314	15.3800899357477	0.000404517	0.0298027	CESS 4m
Chi3l1	0.333507	4.21256	15.3800899357477	0.000715989	0.0366458	CESS 4m
Chil3	0.505601	6.58194	15.3800899357477	7.68457e-06	0.00721965	CESS 4m
Clic3	-0.126154	-4.46497	15.3800899357477	0.000428245	0.0298027	CESS 4m
Cnn1	-0.114962	-4.48399	15.3800899357477	0.000412073	0.0298027	CESS 4m
Col12a1	-0.276061	-4.41263	15.3800899357477	0.0004762	0.0303611	CESS 4m
Col6a3	-0.208247	-3.96942	15.3800899357477	0.00117997	0.0437342	CESS 4m
Cotl1	0.19059	5.34349	15.3800899357477	7.53304e-05	0.0131174	CESS 4m
Cox6c	0.133465	3.87535	15.3800899357477	0.0014329	0.0459639	CESS 4m
Cstb	0.125056	3.9212	15.3800899357477	0.00130341	0.0437342	CESS 4m
Ctsa	0.259317	4.16243	12.3800899357477	0.00123397	0.0437342	CESS 4m
Ctsb	0.280056	5.28166	15.3800899357477	8.48767e-05	0.0131174	CESS 4m
Ctsd	0.755369	5.82852	15.3800899357477	3.00584e-05	0.00939084	CESS 4m
Ehd1	-0.0657047	-3.92977	15.3800899357477	0.00128056	0.0437342	CESS 4m
Ehd2	-0.164915	-4.76251	15.3800899357477	0.000235444	0.0232842	CESS 4m
Ehd4	-0.121507	-6.14339	15.3800899357477	1.68386e-05	0.00839062	CESS 4m
Fabp5	0.318685	3.90282	15.3800899357477	0.00135385	0.0446296	CESS 4m
Fmo2	-0.152465	-4.18872	15.3800899357477	0.000751797	0.0369357	CESS 4m
Fth1	0.195769	4.17919	15.3800899357477	0.000766627	0.0369357	CESS 4m
Ftl1	0.292914	6.66626	15.3800899357477	6.62875e-06	0.00721965	CESS 4m
Galk1	0.143489	4.20874	15.3800899357477	0.000721605	0.0366458	CESS 4m
Gm4204	-0.0896871	-3.87187	15.3800899357477	0.00144325	0.0459639	CESS 4m
H2-Aa	0.24032	4.8779	15.3800899357477	0.000187161	0.0215014	CESS 4m
Inmt	-0.294284	-6.11099	15.3800899357477	1.78619e-05	0.00839062	CESS 4m
Lcp1	0.205986	4.47652	15.3800899357477	0.00041835	0.0298027	CESS 4m
Lgals3	0.23949	5.29536	15.3800899357477	8.26584e-05	0.0131174	CESS 4m
Lpcat1	0.18211	4.2217	15.3800899357477	0.000702716	0.0366458	CESS 4m
Lyz2	0.313587	4.65661	15.3800899357477	0.000291009	0.0260384	CESS 4m
Myh10	-0.0858633	-4.25434	15.3800899357477	0.000657362	0.0366458	CESS 4m
Myl9	-0.0927449	-4.40387	15.3800899357477	0.000484744	0.0303611	CESS 4m
Ndufs6	0.11638	4.09871	15.3800899357477	0.000904264	0.0381763	CESS 4m
Nucb2	0.129492	4.4739	13.3800899357477	0.000584657	0.0344202	CESS 4m
Nutf2	-0.139318	-4.16293	15.3800899357477	0.000792597	0.0372322	CESS 4m
Paics	0.153707	4.05309	15.3800899357477	0.000993171	0.0388785	CESS 4m
Pon1	-0.123698	-3.94006	15.3800899357477	0.00125366	0.0437342	CESS 4m
Ppt1	0.360193	5.46808	15.3800899357477	5.9319e-05	0.0123845	CESS 4m
Prdx4	0.161074	3.85943	15.3800899357477	0.00148087	0.0463758	CESS 4m
Prkar2a	-0.0875207	-4.53935	15.3800899357477	0.000368458	0.0298027	CESS 4m
Psap	0.477432	4.28128	13.3800899357477	0.000839165	0.0381763	CESS 4m
Ptrf	-0.159571	-4.82965	15.3800899357477	0.000205974	0.0215014	CESS 4m
S100a4	0.186488	4.9823	15.3800899357477	0.000152266	0.0190739	CESS 4m
Scp2	0.114282	3.93238	15.3800899357477	0.00127369	0.0437342	CESS 4m
Sdpr	-0.155216	-5.96202	15.3800899357477	2.34719e-05	0.00882075	CESS 4m
Selenbp1	-0.120638	-4.09753	15.3800899357477	0.000906452	0.0381763	CESS 4m
Sftpd	0.259856	5.24553	15.3800899357477	9.10259e-05	0.0131174	CESS 4m
Ssr3	0.194003	4.68103	15.3800899357477	0.000277104	0.0260339	CESS 4m
Tpm2	-0.109993	-4.08265	15.3800899357477	0.000934598	0.0381763	CESS 4m
Tpp1	0.119016	5.74725	15.3800899357477	3.49845e-05	0.00939084	CESS 4m
Tspan8	-0.228484	-4.42704	15.3800899357477	0.000462471	0.0303611	CESS 4m
Ppt1	0.275508	6.057	16.3647760681227	1.50978e-05	0.0273573	SWITCH 4m
Ace	-0.0910576	-3.98053	14.1798552392238	0.00133569	0.0351554	SWITCH 6m
Acox1	0.235181	5.29691	9.17985523922384	0.000464352	0.0203696	SWITCH 6m
Akr1a1	0.0796181	3.70372	14.1798552392238	0.00231366	0.0475622	SWITCH 6m
Arhgdib	0.2343	3.81596	14.1798552392238	0.00185063	0.0427464	SWITCH 6m
Asah1	0.184738	7.94338	14.1798552392238	1.36691e-06	0.000899425	SWITCH 6m
Atp5g1	0.327642	6.22898	14.1798552392238	2.08047e-05	0.0037335	SWITCH 6m
Atp6v1c1	0.32332	5.2537	11.1798552392238	0.000256863	0.0140847	SWITCH 6m
B2m	0.161081	4.65425	14.1798552392238	0.000360012	0.0173333	SWITCH 6m
C3	0.0846711	3.92254	14.1798552392238	0.00149802	0.0389092	SWITCH 6m
Ca4	-0.0872798	-3.83636	14.1798552392238	0.00177714	0.04231	SWITCH 6m
Canx	0.112268	4.06834	14.1798552392238	0.00112326	0.0327307	SWITCH 6m
Capg	0.143958	4.21426	14.1798552392238	0.000843471	0.0292107	SWITCH 6m
Cd36	-0.111381	-4.05762	14.1798552392238	0.00114722	0.0327307	SWITCH 6m
Cd47	-0.171065	-3.69865	14.1798552392238	0.00233715	0.0475622	SWITCH 6m
Cd74	0.184272	4.95303	14.1798552392238	0.00020445	0.0122298	SWITCH 6m
Cfl1	0.0948487	3.75669	14.1798552392238	0.00208206	0.0441935	SWITCH 6m
Chi3l1	0.390478	7.12676	14.1798552392238	4.76355e-06	0.00169295	SWITCH 6m
Chil3	0.660852	7.26403	14.1798552392238	3.83868e-06	0.00169295	SWITCH 6m
Cndp2	0.0984694	5.79407	14.1798552392238	4.42187e-05	0.00484932	SWITCH 6m
Cnn1	-0.107067	-3.67325	14.1798552392238	0.00245856	0.0482724	SWITCH 6m
Col12a1	-0.216533	-4.24476	14.1798552392238	0.000794636	0.0280109	SWITCH 6m
Copb2	0.0820526	4.03533	14.1798552392238	0.00119874	0.0328656	SWITCH 6m
Coro1a	0.111211	4.80338	14.1798552392238	0.000271071	0.014462	SWITCH 6m
Cotl1	0.137994	5.35316	14.1798552392238	9.75232e-05	0.00770043	SWITCH 6m
Cstb	0.159448	4.41738	14.1798552392238	0.000567936	0.0218625	SWITCH 6m
Ctsb	0.319774	5.93458	14.1798552392238	3.456e-05	0.00484932	SWITCH 6m
Ctsc	0.211996	5.25165	14.1798552392238	0.000117437	0.00810336	SWITCH 6m
Ctsd	0.701705	9.05797	14.1798552392238	2.83388e-07	0.000436652	SWITCH 6m
Ctsh	0.194759	4.83999	14.1798552392238	0.000252933	0.0140847	SWITCH 6m
Ctss	0.565675	11.2864	10.1798552392238	4.42403e-07	0.000436652	SWITCH 6m
Ehd2	-0.130923	-4.6786	14.1798552392238	0.000343653	0.0169593	SWITCH 6m
Ehd4	-0.072444	-3.82899	14.1798552392238	0.00180336	0.0423791	SWITCH 6m
Eno1	0.075613	4.41105	14.1798552392238	0.000574941	0.0218625	SWITCH 6m
Erp29	0.139427	4.06825	14.1798552392238	0.00112345	0.0327307	SWITCH 6m
Fabp5	0.371802	6.57308	14.1798552392238	1.16719e-05	0.00230403	SWITCH 6m
Fhl1	-0.229302	-3.71802	14.1798552392238	0.00224869	0.0467254	SWITCH 6m
Fkbp2	0.158743	4.16133	14.1798552392238	0.000935643	0.0318441	SWITCH 6m
Fmo1	-0.118978	-4.39449	14.1798552392238	0.000593703	0.0221126	SWITCH 6m
Fmo2	-0.109677	-4.12219	14.1798552392238	0.00101037	0.0327307	SWITCH 6m
Fth1	0.281455	4.06049	14.1798552392238	0.00114075	0.0327307	SWITCH 6m
Ftl1	0.40146	5.39368	14.1798552392238	9.05861e-05	0.00764928	SWITCH 6m
Gapdh	0.108156	4.41162	14.1798552392238	0.000574311	0.0218625	SWITCH 6m
Gpnmb	1.00882	5.92584	11.1798552392238	9.30004e-05	0.00764928	SWITCH 6m
H2-Ab1	0.261327	6.15653	14.1798552392238	2.35461e-05	0.00387334	SWITCH 6m
Hcls1	0.201049	5.81552	14.1798552392238	4.25784e-05	0.00484932	SWITCH 6m
Hdgfrp3	-0.157181	-4.91771	10.1798552392238	0.000575911	0.0218625	SWITCH 6m
Hist1h1a	0.202552	5.22581	14.1798552392238	0.000123151	0.00810336	SWITCH 6m
Hist1h1b	0.275762	4.51014	14.1798552392238	0.000474744	0.0203727	SWITCH 6m
Hist1h1d	0.195656	3.76325	14.1798552392238	0.00205509	0.0441935	SWITCH 6m
Hmgb2	0.162009	3.69029	14.1798552392238	0.00237643	0.0478681	SWITCH 6m
Hspa12b	-0.0522743	-3.77249	14.1798552392238	0.00201765	0.0441935	SWITCH 6m
Inmt	-0.134614	-4.06728	14.1798552392238	0.0011256	0.0327307	SWITCH 6m
Lcn2	0.362273	4.64302	13.1798552392238	0.000444186	0.0199278	SWITCH 6m
Lcp1	0.253988	7.03086	14.1798552392238	5.54704e-06	0.00169295	SWITCH 6m
Lgals1	0.125624	4.73199	14.1798552392238	0.000310409	0.0157115	SWITCH 6m
Lgals3	0.219852	6.82541	14.1798552392238	7.71859e-06	0.00169295	SWITCH 6m
Lpcat1	0.224758	3.78529	14.1798552392238	0.00196697	0.0441226	SWITCH 6m
Lrrc57	-0.10603	-5.49285	11.1798552392238	0.000177641	0.0109582	SWITCH 6m
Lsp1	0.177073	5.27519	14.1798552392238	0.000112471	0.00810336	SWITCH 6m
Lyz2	0.404832	5.82805	14.1798552392238	4.16503e-05	0.00484932	SWITCH 6m
Mapt	-0.0795067	-4.06487	14.1798552392238	0.00113095	0.0327307	SWITCH 6m
Nans	0.111616	4.66536	13.1798552392238	0.000426419	0.0195756	SWITCH 6m
Npc2	0.208344	4.88255	13.1798552392238	0.000287679	0.0149441	SWITCH 6m
Nt5e	-0.0910059	-4.06236	14.1798552392238	0.00113657	0.0327307	SWITCH 6m
Nudt21	0.0822965	3.90087	13.1798552392238	0.00177899	0.04231	SWITCH 6m
Ppib	0.0847541	3.87749	14.1798552392238	0.00163788	0.0404146	SWITCH 6m
Ppt1	0.245966	3.8505	14.1798552392238	0.00172798	0.0421115	SWITCH 6m
Prdx1	0.118579	4.15182	14.1798552392238	0.000953247	0.0318934	SWITCH 6m
Prkar2a	-0.0732033	-4.0773	14.1798552392238	0.00110362	0.0327307	SWITCH 6m
Prx	-0.100467	-4.01401	14.1798552392238	0.00125024	0.0338079	SWITCH 6m
Psap	0.371947	6.97353	14.1798552392238	6.07931e-06	0.00169295	SWITCH 6m
Psma3	0.07369	3.89225	14.1798552392238	0.00159066	0.0402559	SWITCH 6m
Psmb9	0.217085	5.72225	14.1798552392238	5.02083e-05	0.00521638	SWITCH 6m
Ptpn6	0.154263	5.97357	12.1798552392238	6.08702e-05	0.00600789	SWITCH 6m
Ptprc	0.205699	3.79083	13.1798552392238	0.0021951	0.0460971	SWITCH 6m
Rpl30	0.0873191	3.88033	14.1798552392238	0.00162867	0.0404146	SWITCH 6m
Rps17	0.120277	3.8128	14.1798552392238	0.00186231	0.0427464	SWITCH 6m
Rps25	0.15253	3.67094	14.1798552392238	0.00246987	0.0482724	SWITCH 6m
Rps3a2	0.100889	5.32879	14.1798552392238	0.000101959	0.00774101	SWITCH 6m
S100a1	0.239898	3.82143	13.1798552392238	0.00207031	0.0441935	SWITCH 6m
S100a4	0.326648	6.85005	14.1798552392238	7.41653e-06	0.00169295	SWITCH 6m
S100g	0.189225	4.48914	14.1798552392238	0.000494366	0.0207634	SWITCH 6m
Scp2	0.133425	4.45252	14.1798552392238	0.000530601	0.0218209	SWITCH 6m
Selenbp1	-0.0854205	-5.53378	14.1798552392238	7.03071e-05	0.00660886	SWITCH 6m
Set	0.165542	4.63289	14.1798552392238	0.000375031	0.0176265	SWITCH 6m
Sfn	0.202168	5.82414	14.1798552392238	4.19377e-05	0.00484932	SWITCH 6m
Sftpd	0.372303	5.9587	14.1798552392238	3.31377e-05	0.00484932	SWITCH 6m
Snrpe	0.127481	3.79062	14.1798552392238	0.00194621	0.0441226	SWITCH 6m
Snrpf	0.157656	4.88758	14.1798552392238	0.000231214	0.013424	SWITCH 6m
Ssr1	0.125946	5.03971	14.1798552392238	0.000173855	0.0109582	SWITCH 6m
Ssr3	0.143482	5.23452	14.1798552392238	0.000121195	0.00810336	SWITCH 6m
Timm44	-0.265657	-4.46181	10.1798552392238	0.00116066	0.0327307	SWITCH 6m
Tkt	0.0859297	3.99087	14.1798552392238	0.00130869	0.0349102	SWITCH 6m
Tmed10	0.061485	3.77755	14.1798552392238	0.00199744	0.0441935	SWITCH 6m
Tmsb10	0.241148	5.44287	14.1798552392238	8.28496e-05	0.00743387	SWITCH 6m
Tns1	-0.0689701	-4.26943	14.1798552392238	0.000757269	0.0271791	SWITCH 6m
Tpp1	0.121365	4.11285	13.1798552392238	0.00119005	0.0328656	SWITCH 6m
Tspan8	-0.159196	-4.35303	14.1798552392238	0.000643472	0.0235225	SWITCH 6m
Txn	0.126481	4.08078	14.1798552392238	0.00109608	0.0327307	SWITCH 6m
U2af2	0.118266	3.98191	13.1798552392238	0.00152482	0.0390908	SWITCH 6m
Ybx1	0.301964	3.67124	14.1798552392238	0.00246841	0.0482724	SWITCH 6m

## Sheet: MIRNA
nodeLabel	foldChange	t	df	p.value	adj.p.value	contrast
mmu-miR-146a-5p	0.530485	4.14558	20.1404	0.000494261	0.0140631	3R4F 3m
mmu-miR-187-3p	-0.292781	-4.12192	20.1404	0.000522469	0.0140631	3R4F 3m
mmu-miR-195a-5p	-0.342876	-3.85736	20.1404	0.000971612	0.0184606	3R4F 3m
mmu-miR-21a-5p	0.960561	6.36633	20.1404	3.16302e-06	0.000340552	3R4F 3m
mmu-miR-31-5p	0.414022	4.2749	20.1404	0.000364938	0.0117875	3R4F 3m
mmu-miR-322-3p	-0.454428	-4.46774	20.1404	0.000232308	0.00937942	3R4F 3m
mmu-miR-146b-5p	1.65897	12.9395	20.1404	3.21966e-11	1.03995e-08	3R4F 3m
mmu-miR-455-3p	-0.580018	-5.57055	20.1404	1.83287e-05	0.00118403	3R4F 3m
mmu-miR-676-3p	-0.438887	-3.94343	20.1404	0.000794125	0.0160314	3R4F 3m
mmu-miR-762	0.872068	5.60984	20.1404	1.67768e-05	0.00118403	3R4F 3m
mmu-miR-181d-5p	-0.378465	-3.77282	20.1404	0.00118423	0.0212503	3R4F 3m
mmu-miR-193a-5p	-0.385045	-4.52277	20.1404	0.000204259	0.00937942	3R4F 3m
mmu-miR-2137	1.46762	7.49709	20.1404	2.99482e-07	4.83663e-05	3R4F 3m
mmu-miR-346-3p	0.469935	3.97767	20.1404	0.000732864	0.0160314	3R4F 3m
mmu-miR-511-3p	0.307876	3.7132	20.1404	0.00136132	0.0231424	3R4F 3m
mmu-miR-5130	0.736342	4.74687	20.1404	0.000121133	0.00652102	3R4F 3m
mmu-miR-6937-5p	0.364639	3.35775	20.1404	0.00310924	0.047823	3R4F 3m
mmu-miR-6944-5p	0.339513	4.05684	20.1404	0.000608665	0.015123	3R4F 3m
mmu-miR-6968-5p	0.489096	4.36452	20.1404	0.000295803	0.010616	3R4F 3m
mmu-miR-3620-5p	0.338901	3.96925	20.1404	0.000747481	0.0160314	3R4F 3m
mmu-miR-8101	0.474901	3.37348	20.1404	0.00299835	0.047823	3R4F 3m
mmu-miR-146a-5p	0.87966	5.67473	17.9512	2.2315e-05	0.00174057	3R4F 4m
mmu-miR-155-5p	0.449726	4.2024	17.9512	0.00053817	0.0139924	3R4F 4m
mmu-miR-21a-5p	1.2601	5.8008	17.9512	1.71729e-05	0.00174057	3R4F 4m
mmu-miR-361-5p	-0.259052	-3.9323	17.9512	0.00098091	0.0218603	3R4F 4m
mmu-miR-146b-5p	2.03448	13.7779	17.9512	5.50485e-11	1.71751e-08	3R4F 4m
mmu-miR-455-3p	-0.76299	-7.42131	17.9512	7.1386e-07	0.000111362	3R4F 4m
mmu-miR-676-3p	-0.63956	-4.85512	17.9512	0.000128097	0.00635326	3R4F 4m
mmu-miR-151-5p	-0.285391	-4.67401	17.9512	0.000190187	0.00741729	3R4F 4m
mmu-miR-193a-5p	-0.374905	-4.80603	17.9512	0.000142541	0.00635326	3R4F 4m
mmu-miR-34c-3p	-0.376614	-4.42045	17.9512	0.000332149	0.0115145	3R4F 4m
mmu-miR-574-3p	-0.468842	-4.36911	17.9512	0.000372036	0.0116075	3R4F 4m
mmu-miR-2137	1.10501	4.93438	17.9512	0.000107847	0.00635326	3R4F 4m
mmu-miR-511-3p	0.319437	4.01816	17.9512	0.000810347	0.0194483	3R4F 4m
mmu-miR-378b	0.251374	3.64896	17.9512	0.00184266	0.0383273	3R4F 4m
mmu-miR-5130	0.43947	3.55846	17.9512	0.00225311	0.0439356	3R4F 4m
mmu-miR-7666-3p	0.368466	4.31436	17.9512	0.000419927	0.0119106	3R4F 4m
mmu-miR-30a-3p	-0.371751	-4.47364	19.3659	0.000249597	0.00447889	3R4F 6m
mmu-miR-130a-3p	-0.376345	-4.7621	19.3659	0.000129118	0.00278034	3R4F 6m
mmu-miR-133a-3p	-0.405603	-3.57729	19.3659	0.00196208	0.0181072	3R4F 6m
mmu-miR-146a-5p	0.53213	4.11032	19.3659	0.000575532	0.00844985	3R4F 6m
mmu-miR-187-3p	-0.333554	-3.81403	19.3659	0.00113896	0.0140837	3R4F 6m
mmu-miR-195a-5p	-0.476833	-5.20597	19.3659	4.73899e-05	0.00127558	3R4F 6m
mmu-miR-200b-3p	-0.343502	-3.13515	19.3659	0.0053597	0.0443437	3R4F 6m
mmu-miR-30d-5p	-0.243432	-3.96637	19.3659	0.000801904	0.0107923	3R4F 6m
mmu-miR-21a-5p	1.17716	5.46507	19.3659	2.66242e-05	0.00119672	3R4F 6m
mmu-miR-31-5p	0.569585	5.27205	19.3659	4.08827e-05	0.00120046	3R4F 6m
mmu-miR-322-3p	-0.572108	-5.89695	19.3659	1.03512e-05	0.000835857	3R4F 6m
mmu-miR-339-5p	0.380835	3.76451	19.3659	0.00127643	0.0140837	3R4F 6m
mmu-miR-342-3p	0.452675	3.60741	19.3659	0.00183116	0.0179232	3R4F 6m
mmu-miR-10a-5p	-0.704129	-5.30248	19.3659	3.82e-05	0.00120046	3R4F 6m
mmu-miR-222-3p	-0.212851	-3.64143	19.3659	0.00169367	0.0170954	3R4F 6m
mmu-miR-361-5p	-0.389311	-5.43052	19.3659	2.87401e-05	0.00119672	3R4F 6m
mmu-miR-375-3p	-0.43835	-3.77955	19.3659	0.00123301	0.0140837	3R4F 6m
mmu-miR-378a-5p	0.306731	4.36594	19.3659	0.000319599	0.00533191	3R4F 6m
mmu-miR-378a-3p	0.374381	3.81777	19.3659	0.00112921	0.0140837	3R4F 6m
mmu-miR-497-5p	-0.418914	-4.3518	19.3659	0.000330149	0.00533191	3R4F 6m
mmu-miR-146b-5p	1.79703	14.9025	19.3659	4.55767e-12	1.47213e-09	3R4F 6m
mmu-miR-501-3p	0.422708	5.74787	19.3659	1.4307e-05	0.000924231	3R4F 6m
mmu-miR-455-3p	-0.589322	-3.75386	19.3659	0.00130808	0.0140837	3R4F 6m
mmu-miR-676-3p	-0.649005	-6.31724	19.3659	4.21819e-06	0.000513593	3R4F 6m
mmu-miR-762	0.53287	3.26576	19.3659	0.00399137	0.0339266	3R4F 6m
mmu-miR-30b-3p	-0.316108	-3.4937	19.3659	0.00237577	0.021316	3R4F 6m
mmu-miR-151-5p	-0.421787	-5.35614	19.3659	3.3899e-05	0.00120046	3R4F 6m
mmu-miR-193a-5p	-0.292171	-3.07684	19.3659	0.00610907	0.045889	3R4F 6m
mmu-miR-34c-3p	-0.432257	-3.46639	19.3659	0.00252876	0.0220754	3R4F 6m
mmu-miR-34b-3p	-0.586788	-5.15586	19.3659	5.30214e-05	0.00131738	3R4F 6m
mmu-miR-30c-2-3p	-0.389482	-3.58813	19.3659	0.00191391	0.0181072	3R4F 6m
mmu-miR-2137	1.10337	5.41661	19.3659	2.96402e-05	0.00119672	3R4F 6m
mmu-miR-3077-5p	0.425448	4.17377	19.3659	0.000497281	0.00764866	3R4F 6m
mmu-miR-149-3p	0.500838	5.10955	19.3659	5.88317e-05	0.00135733	3R4F 6m
mmu-miR-351-3p	-0.30293	-3.75946	19.3659	0.00129135	0.0140837	3R4F 6m
mmu-miR-211-3p	0.469692	3.12434	19.3659	0.00549148	0.0443437	3R4F 6m
mmu-miR-511-3p	0.338092	4.01146	19.3659	0.00072277	0.0101502	3R4F 6m
mmu-miR-5130	0.675792	6.25904	19.3659	4.77022e-06	0.000513593	3R4F 6m
mmu-miR-6944-5p	0.24886	3.10118	19.3659	0.00578464	0.0444866	3R4F 6m
mmu-miR-6968-5p	0.471836	3.687	19.3659	0.00152539	0.0158935	3R4F 6m
mmu-miR-7036-5p	0.194574	3.10557	19.3659	0.00572789	0.0444866	3R4F 6m
mmu-miR-7081-5p	0.305408	4.58743	19.3659	0.000192338	0.00365443	3R4F 6m
mmu-miR-8101	0.521022	4.70663	19.3659	0.000146507	0.00295761	3R4F 6m
mmu-miR-146b-5p	1.18322	5.3679	19.0399	3.49431e-05	0.0111119	CESS 4m
mmu-miR-146b-5p	0.832556	4.70379	20.0462	0.000135451	0.0430733	SWITCH 4m
mmu-miR-146b-5p	0.859951	5.78082	17.9308	1.79786e-05	0.00555539	SWITCH 6m

## Sheet: LIPID
nodeLabel	foldChange	t	df	p.value	adj.p.value	contrast
DAG 38:1	-2.86567	-3.09902	14.1512	0.00920668	0.0249896	3R4F 3m
DAG 38:6	0.999691	3.78021	18.1512	0.0016398	0.00644545	3R4F 3m
LPC 14:0	0.344407	2.63889	18.1512	0.0178694	0.0428866	3R4F 3m
LPC 16:0	-0.579253	-4.19475	18.1512	0.00068599	0.00315096	3R4F 3m
LPC 16:5	0.306877	2.64763	18.1512	0.0175539	0.0425774	3R4F 3m
LPC 18:0	-0.890863	-5.86342	18.1512	2.40074e-05	0.000202729	3R4F 3m
LPC 18:1	-0.764307	-3.55855	18.1512	0.00261877	0.00932935	3R4F 3m
LPC 18:2	-0.702757	-3.45434	18.1512	0.00326356	0.0107061	3R4F 3m
LPC 20:2	-0.142602	-2.68647	18.1512	0.016215	0.0406267	3R4F 3m
LPC 22:6	0.149311	3.37823	18.1512	0.00383217	0.011969	3R4F 3m
LPC O- 14:2	-0.500648	-4.19127	18.1512	0.000691001	0.00315096	3R4F 3m
LPC O- 16:0	0.0855454	2.65264	18.1512	0.0173753	0.0425774	3R4F 3m
LPE 16:0	-0.626424	-3.68997	18.1512	0.00198397	0.00741549	3R4F 3m
LPE 18:0	-0.80895	-5.44437	18.1512	5.40361e-05	0.000410674	3R4F 3m
LPE 18:2	-2.12478	-10.0245	18.1512	2.65494e-08	9.37235e-07	3R4F 3m
LPE 20:0	-0.445466	-3.94798	15.1512	0.0016679	0.00644545	3R4F 3m
LPE 20:1	-1.49013	-9.27531	18.1512	7.74174e-08	2.17682e-06	3R4F 3m
LPE 20:2	-0.370684	-6.15514	18.1512	1.38376e-05	0.000131457	3R4F 3m
LPE 20:4	-1.72409	-10.1124	18.1512	2.35081e-08	9.37235e-07	3R4F 3m
LPE 22:4	-2.28601	-9.14132	18.1512	9.43565e-08	2.17682e-06	3R4F 3m
LPE 22:5	-1.89497	-9.96665	18.1512	2.87748e-08	9.37235e-07	3R4F 3m
LPE 22:6	-1.3469	-5.93837	18.1512	2.08155e-05	0.000182536	3R4F 3m
PA 34:1	-1.33439	-5.01006	18.1512	0.00012824	0.000790234	3R4F 3m
PC 30:1	0.820462	5.21312	18.1512	8.53696e-05	0.00062788	3R4F 3m
PC 32:1	0.50117	3.72915	18.1512	0.0018264	0.00694031	3R4F 3m
PC 36:1	-0.51488	-2.6025	18.1512	0.0192429	0.0452306	3R4F 3m
PC 36:3	-1.73468	-4.79862	18.1512	0.000196879	0.00115099	3R4F 3m
PC 36:4	0.489807	3.50446	18.1512	0.00293577	0.0101249	3R4F 3m
PC 37:5	1.13841	2.58583	18.1512	0.0199052	0.0458424	3R4F 3m
PC 38:6	0.925875	6.02975	18.1512	1.75105e-05	0.000159695	3R4F 3m
PC 40:6	0.609115	3.43182	18.1512	0.00342244	0.0109904	3R4F 3m
PC 40:7	2.34673	6.94041	18.1512	3.32667e-06	5.41772e-05	3R4F 3m
PC 42:5	0.19072	2.58765	18.1512	0.0198319	0.0458424	3R4F 3m
PCO 34:3	1.10321	4.06649	18.1512	0.000897497	0.00378943	3R4F 3m
PCO 36:4	0.715522	3.821	18.1512	0.00150458	0.00601834	3R4F 3m
PCO 36:5	0.598016	3.30382	18.1512	0.00448311	0.0136287	3R4F 3m
PCO 38:5	0.978199	4.22826	18.1512	0.000639584	0.00303802	3R4F 3m
PCO 38:6	1.47105	4.12165	18.1512	0.000799425	0.0035739	3R4F 3m
PCO 40:4	1.07642	4.56613	18.1512	0.000317139	0.00172161	3R4F 3m
PCO 40:7	0.238445	2.7266	18.1512	0.0149349	0.0382519	3R4F 3m
PE 32:0	0.49529	2.57126	18.1512	0.0205018	0.046744	3R4F 3m
PE 32:1	1.07866	6.80939	18.1512	4.19513e-06	5.62642e-05	3R4F 3m
PE 32:2	0.832369	4.45737	18.1512	0.000397073	0.00201184	3R4F 3m
PE 34:2	0.438763	3.30758	18.1512	0.00444767	0.0136287	3R4F 3m
PE 35:1	0.144613	3.71019	14.1512	0.00297979	0.0101249	3R4F 3m
PE 36:4	1.05747	6.83682	18.1512	3.99551e-06	5.62642e-05	3R4F 3m
PE 36:5	1.95735	6.34753	18.1512	9.68276e-06	0.000110384	3R4F 3m
PE 37:5	-0.190825	-3.94293	18.1512	0.00116367	0.00482396	3R4F 3m
PE 38:4	0.512548	3.20879	18.1512	0.00547559	0.0162134	3R4F 3m
PE 38:5	0.646815	3.05555	18.1512	0.00755068	0.0212538	3R4F 3m
PE 38:6	1.11964	6.83769	18.1512	3.98939e-06	5.62642e-05	3R4F 3m
PE 40:6	2.68919	4.07414	18.1512	0.0008832	0.00378943	3R4F 3m
PE 40:7	2.87494	16.2724	18.1512	2.24025e-11	2.55389e-09	3R4F 3m
PEO 32:1	0.943348	3.49232	18.1512	0.00301199	0.0101249	3R4F 3m
PEO 32:2	1.10934	2.97639	18.1512	0.00890731	0.0244683	3R4F 3m
PEO 36:5	0.627692	3.49111	18.1512	0.00301971	0.0101249	3R4F 3m
PEO 40:7	0.718539	3.87845	18.1512	0.00133293	0.00542693	3R4F 3m
PEO 42:5	0.940612	2.81781	18.1512	0.0123778	0.0324383	3R4F 3m
PEO 42:6	1.17472	5.15637	18.1512	9.56045e-05	0.000681182	3R4F 3m
PEO 42:7	1.74385	5.04911	18.1512	0.000118542	0.000756149	3R4F 3m
PG 34:3	0.897869	5.04556	18.1512	0.000119392	0.000756149	3R4F 3m
PG 35:1	0.155444	2.94405	18.1512	0.00952767	0.0255566	3R4F 3m
PG 35:2	-1.64794	-5.80735	18.1512	2.67244e-05	0.000210109	3R4F 3m
PG 36:3	0.997311	6.18867	18.1512	1.29981e-05	0.000128851	3R4F 3m
PG 36:4	0.895765	6.71882	18.1512	4.9315e-06	6.24657e-05	3R4F 3m
PG 36:5	2.24339	8.73324	18.1512	1.74585e-07	3.61868e-06	3R4F 3m
PG 37:5	-1.25904	-4.49569	18.1512	0.000366793	0.00194486	3R4F 3m
PG 38:4	0.684495	5.10441	18.1512	0.000106083	0.000730835	3R4F 3m
PG 38:5	2.24077	7.33724	18.1512	1.67126e-06	3.09535e-05	3R4F 3m
PG 38:6	1.3121	9.13339	18.1512	9.54747e-08	2.17682e-06	3R4F 3m
PI 36:1	1.47916	4.74749	18.1512	0.000218541	0.00124568	3R4F 3m
PI 36:4	0.618895	4.44184	18.1512	0.000410056	0.00203245	3R4F 3m
PI 37:4	0.50958	3.12002	18.1512	0.00659724	0.0190401	3R4F 3m
PI 38:2	0.326434	3.45095	18.1512	0.00328696	0.0107061	3R4F 3m
PI 38:5	0.520597	3.25049	18.1512	0.00501585	0.0150475	3R4F 3m
PI 38:6	1.23227	6.25836	18.1512	1.14182e-05	0.000123969	3R4F 3m
PI 40:6	1.60168	6.19545	18.1512	1.28348e-05	0.000128851	3R4F 3m
PS 32:0	2.70289	15.1439	18.1512	6.62123e-11	5.03214e-09	3R4F 3m
PS 32:1	1.673	6.6871	18.1512	5.22033e-06	6.2644e-05	3R4F 3m
PS 34:0	0.630466	3.63238	18.1512	0.00224058	0.00823957	3R4F 3m
PS 34:2	1.01024	4.08558	18.1512	0.000862246	0.00378062	3R4F 3m
PS 36:4	2.75651	11.9834	18.1512	2.09909e-09	1.19648e-07	3R4F 3m
PS 38:6	2.35857	7.30537	18.1512	1.76489e-06	3.09535e-05	3R4F 3m
PS 40:0	-0.69142	-3.16008	18.1512	0.00606554	0.0177301	3R4F 3m
PS 40:1	-0.494302	-2.72126	18.1512	0.0150994	0.0382519	3R4F 3m
PS 40:2	-1.8525	-5.09096	18.1512	0.000108984	0.000730835	3R4F 3m
PS 40:6	0.653281	3.59105	18.1512	0.00244503	0.00884869	3R4F 3m
PS 41:1	-0.343496	-2.99524	18.1512	0.00856412	0.0238124	3R4F 3m
PS 42:5	0.73843	4.91445	18.1512	0.000155578	0.000933467	3R4F 3m
SE 43:4	2.14373	4.7068	18.1512	0.000237516	0.00132082	3R4F 3m
SE 45:4	6.64092	42.7633	18.1512	6.31434e-18	1.43967e-15	3R4F 3m
SM 34:1;0	-0.439777	-3.07005	18.1512	0.00732513	0.0208766	3R4F 3m
SM 35:1;0	-0.582948	-2.65459	18.1512	0.0173064	0.0425774	3R4F 3m
SM 36:1;0	-0.669626	-4.46573	18.1512	0.000390259	0.00201184	3R4F 3m
SM 39:1;0	-1.74142	-5.80883	18.1512	2.66484e-05	0.000210109	3R4F 3m
SM 40:1;0	-0.665059	-4.29496	18.1512	0.000556476	0.0026995	3R4F 3m
SM 40:2;0	-0.769035	-3.42321	18.1512	0.0034852	0.0110365	3R4F 3m
SM 42:2;0	-0.392497	-2.77103	18.1512	0.0136314	0.0353177	3R4F 3m
TAG 54:2	-0.774369	-2.86448	18.1512	0.011239	0.0297965	3R4F 3m
TAG 58:4	-0.364886	-2.85672	11.1512	0.018881	0.0448424	3R4F 3m
DAG 36:4	0.294067	2.89147	17.7762	0.0106275	0.0252312	3R4F 4m
DAG 38:6	1.05546	8.10461	17.7762	4.68342e-07	1.09124e-05	3R4F 4m
DAG 40:6	0.166005	3.18979	17.7762	0.00569864	0.0149189	3R4F 4m
LPC 15:4	-0.0593713	-3.70096	17.7762	0.00193845	0.0068433	3R4F 4m
LPC 16:2	-0.0415727	-2.65618	17.7762	0.0172504	0.035887	3R4F 4m
LPC 16:5	0.328761	3.26392	17.7762	0.00487604	0.0133661	3R4F 4m
LPC 18:0	-0.414272	-2.96107	17.7762	0.00919622	0.02232	3R4F 4m
LPC 22:6	0.198587	3.23875	17.7762	0.00514123	0.0137748	3R4F 4m
LPE 18:0	-0.508318	-4.76866	17.7762	0.000209291	0.00118938	3R4F 4m
LPE 18:2	-1.4462	-6.12564	17.7762	1.46229e-05	0.000141964	3R4F 4m
LPE 20:1	-1.07881	-7.61858	17.7762	1.03903e-06	1.72925e-05	3R4F 4m
LPE 20:2	-0.213862	-3.55232	17.7762	0.00265348	0.00889238	3R4F 4m
LPE 20:4	-1.0893	-6.90909	17.7762	3.51559e-06	4.34714e-05	3R4F 4m
LPE 22:4	-1.56627	-9.36832	17.7762	6.75616e-08	2.31104e-06	3R4F 4m
LPE 22:5	-1.42134	-6.95001	17.7762	3.2709e-06	4.34714e-05	3R4F 4m
LPE 22:6	-0.838456	-5.41935	17.7762	5.6759e-05	0.000440828	3R4F 4m
PC 30:0	0.562731	3.54911	17.7762	0.00267153	0.00889238	3R4F 4m
PC 30:1	1.14048	6.90439	17.7762	3.54488e-06	4.34714e-05	3R4F 4m
PC 30:2	0.706377	4.55408	17.7762	0.000325119	0.00161176	3R4F 4m
PC 31:0	0.332344	2.70871	17.7762	0.015493	0.033118	3R4F 4m
PC 32:0	0.46962	3.7957	17.7762	0.00158707	0.00568903	3R4F 4m
PC 32:1	0.812883	5.29296	17.7762	7.2846e-05	0.000499209	3R4F 4m
PC 32:2	0.439349	3.13887	17.7762	0.00634161	0.0164177	3R4F 4m
PC 33:1	0.523328	3.37536	17.7762	0.00385546	0.0109552	3R4F 4m
PC 33:2	0.441524	2.72937	17.7762	0.0148501	0.0320377	3R4F 4m
PC 34:2	0.426438	3.366	17.7762	0.00393237	0.0110391	3R4F 4m
PC 34:3	0.701288	3.60887	17.7762	0.00235469	0.00810539	3R4F 4m
PC 35:4	0.954123	4.08513	17.7762	0.000863062	0.00340836	3R4F 4m
PC 36:3	-1.73038	-3.40876	17.7762	0.00359312	0.010465	3R4F 4m
PC 36:4	0.882607	5.48412	17.7762	4.99846e-05	0.000415943	3R4F 4m
PC 36:5	0.788026	4.39052	17.7762	0.000456131	0.00210877	3R4F 4m
PC 36:6	1.11675	4.90986	17.7762	0.00015703	0.000914702	3R4F 4m
PC 37:4	1.20788	3.12211	17.7762	0.00656833	0.0168178	3R4F 4m
PC 37:5	1.75951	5.20386	17.7762	8.69579e-05	0.000578891	3R4F 4m
PC 38:4	0.535618	3.45839	17.7762	0.00323576	0.0100138	3R4F 4m
PC 38:5	0.831476	4.73106	17.7762	0.00022601	0.00125382	3R4F 4m
PC 38:6	1.24332	7.89921	17.7762	6.53443e-07	1.26877e-05	3R4F 4m
PC 39:6	0.533931	2.81199	17.7762	0.0125276	0.0283392	3R4F 4m
PC 40:6	1.04519	4.33482	17.7762	0.000512145	0.00221614	3R4F 4m
PC 40:7	2.22023	6.66268	17.7762	5.45459e-06	6.35459e-05	3R4F 4m
PCO 34:2	0.496375	2.74472	17.7762	0.0143894	0.0316295	3R4F 4m
PCO 34:3	0.941626	3.45357	17.7762	0.00326884	0.0100138	3R4F 4m
PCO 36:4	1.0396	4.38481	17.7762	0.000461577	0.00210877	3R4F 4m
PCO 36:5	1.14826	6.54598	17.7762	6.7354e-06	7.47309e-05	3R4F 4m
PCO 38:4	1.23595	2.6202	17.7762	0.0185626	0.0374742	3R4F 4m
PCO 38:5	1.46807	4.06213	17.7762	0.000905742	0.0035173	3R4F 4m
PCO 38:6	1.96758	5.08638	17.7762	0.00010999	0.000692638	3R4F 4m
PCO 38:7	1.64507	3.57367	14.7762	0.00339882	0.0101529	3R4F 4m
PCO 40:4	0.719405	3.06847	17.7762	0.00734926	0.0184127	3R4F 4m
PCO 40:5	1.11614	2.88726	17.7762	0.0107206	0.0252312	3R4F 4m
PCO 40:7	0.270825	3.07143	17.7762	0.00730387	0.0184127	3R4F 4m
PE 32:0	1.07507	2.65051	17.7762	0.0174509	0.0359829	3R4F 4m
PE 32:1	1.21954	4.20224	17.7762	0.000675324	0.00280983	3R4F 4m
PE 34:1	0.553866	3.93821	17.7762	0.00117529	0.00441682	3R4F 4m
PE 34:2	0.605412	3.21204	17.7762	0.00543834	0.0143992	3R4F 4m
PE 36:4	1.32544	7.32662	17.7762	1.70186e-06	2.47834e-05	3R4F 4m
PE 36:5	1.71583	5.15518	17.7762	9.58328e-05	0.000620251	3R4F 4m
PE 37:5	-0.120024	-3.41165	17.7762	0.00357125	0.010465	3R4F 4m
PE 38:4	0.742363	4.17956	17.7762	0.000708132	0.00289464	3R4F 4m
PE 38:5	1.08335	4.33344	17.7762	0.000513613	0.00221614	3R4F 4m
PE 38:6	1.30119	7.40923	17.7762	1.4784e-06	2.29645e-05	3R4F 4m
PE 40:7	2.70806	10.8098	17.7762	9.19854e-09	5.35815e-07	3R4F 4m
PEO 32:1	1.0196	3.05519	17.7762	0.00755633	0.0187301	3R4F 4m
PEO 36:5	0.856615	4.34794	17.7762	0.000498352	0.00221614	3R4F 4m
PEO 38:5	0.635121	3.51505	17.7762	0.00287083	0.00929033	3R4F 4m
PEO 40:5	0.523635	2.79452	17.7762	0.0129873	0.0289249	3R4F 4m
PEO 40:6	0.750887	3.52634	17.7762	0.0028032	0.00919922	3R4F 4m
PEO 40:7	0.885746	4.63985	17.7762	0.000272488	0.00138021	3R4F 4m
PEO 42:5	1.14851	2.90352	17.7762	0.010365	0.0248973	3R4F 4m
PEO 42:6	1.28667	4.96682	17.7762	0.000139933	0.000836013	3R4F 4m
PEO 42:7	1.86537	4.69437	17.7762	0.000243642	0.00128631	3R4F 4m
PG 34:2	0.553328	4.12839	17.7762	0.000788219	0.00316647	3R4F 4m
PG 34:3	1.27611	5.46098	17.7762	5.23033e-05	0.00042023	3R4F 4m
PG 35:2	-0.640231	-2.66751	17.7762	0.016856	0.0353823	3R4F 4m
PG 36:3	1.74904	7.64325	17.7762	9.97105e-07	1.72925e-05	3R4F 4m
PG 36:4	1.29605	8.44287	17.7762	2.73753e-07	7.97305e-06	3R4F 4m
PG 36:5	2.34832	7.95879	17.7762	5.92935e-07	1.25594e-05	3R4F 4m
PG 37:5	-0.848759	-5.56875	17.7762	4.2371e-05	0.000365646	3R4F 4m
PG 38:4	1.12379	4.27515	17.7762	0.000579945	0.00245686	3R4F 4m
PG 38:5	2.81098	8.17724	17.7762	4.16836e-07	1.07914e-05	3R4F 4m
PG 38:6	1.70646	10.4064	17.7762	1.57354e-08	7.33269e-07	3R4F 4m
PI 34:0	0.671892	2.58796	17.7762	0.0198194	0.038806	3R4F 4m
PI 36:1	1.34256	4.47363	17.7762	0.000383923	0.00182559	3R4F 4m
PI 36:2	0.48282	3.46962	17.7762	0.00315992	0.00994949	3R4F 4m
PI 36:4	0.814227	5.0156	17.7762	0.000126816	0.000777584	3R4F 4m
PI 37:4	0.740908	4.68488	17.7762	0.00024843	0.00128631	3R4F 4m
PI 38:2	0.42457	5.37057	17.7762	6.24825e-05	0.000441164	3R4F 4m
PI 38:4	0.537304	3.44774	17.7762	0.00330929	0.0100138	3R4F 4m
PI 38:5	0.976605	5.37627	17.7762	6.17836e-05	0.000441164	3R4F 4m
PI 38:6	1.36802	6.49333	17.7762	7.41239e-06	7.8504e-05	3R4F 4m
PI 39:4	0.141899	2.63331	17.7762	0.0180739	0.0369405	3R4F 4m
PI 40:5	0.874632	4.71108	17.7762	0.000235442	0.00127577	3R4F 4m
PI 40:6	1.47994	5.92197	17.7762	2.14741e-05	0.000200138	3R4F 4m
PS 32:0	2.63692	11.5185	17.7762	3.71544e-09	4.32849e-07	3R4F 4m
PS 32:1	1.70145	6.27733	17.7762	1.10237e-05	0.000111675	3R4F 4m
PS 34:0	0.844565	5.39473	17.7762	5.95769e-05	0.000441164	3R4F 4m
PS 34:1	0.41632	2.72987	17.7762	0.0148351	0.0320377	3R4F 4m
PS 34:2	1.21661	3.23855	17.7762	0.00514339	0.0137748	3R4F 4m
PS 36:0	0.522992	3.60669	17.7762	0.00236552	0.00810539	3R4F 4m
PS 36:4	2.65355	9.34963	17.7762	6.94304e-08	2.31104e-06	3R4F 4m
PS 38:4	0.507319	2.85339	17.7762	0.0115	0.0265297	3R4F 4m
PS 38:6	2.35674	11.1158	17.7762	6.18427e-09	4.80312e-07	3R4F 4m
PS 39:3	0.63459	2.59854	17.7762	0.0193983	0.0383035	3R4F 4m
PS 40:0	-0.49308	-2.6135	17.7762	0.0188175	0.0374742	3R4F 4m
PS 40:2	-1.88925	-3.9854	17.7762	0.00106419	0.00406485	3R4F 4m
PS 40:3	0.592424	3.50687	17.7762	0.00292086	0.00932273	3R4F 4m
PS 40:4	0.497866	2.68037	17.7762	0.0164184	0.0347772	3R4F 4m
PS 40:5	0.820671	3.3875	17.7762	0.00375796	0.0108099	3R4F 4m
PS 40:6	0.763419	3.85661	17.7762	0.00139575	0.00516206	3R4F 4m
PS 41:4	1.32275	4.52455	17.7762	0.000345553	0.00167737	3R4F 4m
PS 41:6	0.936824	2.88203	17.7762	0.0108376	0.0252516	3R4F 4m
PS 42:4	0.53973	2.79275	17.7762	0.0130348	0.0289249	3R4F 4m
PS 42:5	0.950481	5.73087	17.7762	3.09537e-05	0.000277393	3R4F 4m
SE 43:4	1.46887	2.83023	17.7762	0.0120643	0.0275586	3R4F 4m
SE 45:4	6.49562	22.5249	17.7762	1.51905e-13	3.53939e-11	3R4F 4m
TAG 54:2	-0.798238	-3.28476	17.7762	0.00466668	0.0129445	3R4F 4m
TAG 56:8	1.53568	3.81736	17.7762	0.00151617	0.00551982	3R4F 4m
TAG 56:9	0.0951731	2.71806	13.7762	0.0186748	0.0374742	3R4F 4m
TAG 58:8	1.36817	2.54794	17.7762	0.0214924	0.0417311	3R4F 4m
TAG 60:5	0.0354164	3.036	17.7762	0.00786563	0.0192915	3R4F 4m
DAG 36:2	-0.649955	-3.47218	18.6795	0.00314286	0.00792548	3R4F 6m
DAG 38:6	0.726943	4.04269	18.6795	0.000943475	0.00291848	3R4F 6m
LPC 14:0	0.67466	5.51601	18.6795	4.69622e-05	0.000242116	3R4F 6m
LPC 16:1	0.822949	5.18302	18.6795	9.06487e-05	0.000429194	3R4F 6m
LPC 16:2	-0.122071	-2.88721	18.6795	0.0107217	0.0230318	3R4F 6m
LPC 16:5	0.369553	2.9233	18.6795	0.00994771	0.0217723	3R4F 6m
LPC 18:0	-0.904355	-5.08012	18.6795	0.000111381	0.000516809	3R4F 6m
LPC 18:1	-0.391012	-2.57763	18.6795	0.0202388	0.0394571	3R4F 6m
LPC 18:2	-0.416904	-2.81664	18.6795	0.0124077	0.0257018	3R4F 6m
LPC 22:4	-0.086125	-3.07395	18.6795	0.00726551	0.0166891	3R4F 6m
LPC 22:6	0.3442	3.55982	18.6795	0.00261177	0.00680822	3R4F 6m
LPC O- 16:0	0.19651	5.20903	18.6795	8.60672e-05	0.000415992	3R4F 6m
LPE 18:0	-0.571271	-3.6678	18.6795	0.00207904	0.00554411	3R4F 6m
LPE 18:2	-1.42938	-7.32912	18.6795	1.69462e-06	1.57261e-05	3R4F 6m
LPE 20:0	-0.46678	-4.66103	14.6795	0.000549914	0.00196277	3R4F 6m
LPE 20:1	-1.30856	-5.77234	18.6795	2.85808e-05	0.000154204	3R4F 6m
LPE 20:2	-0.309438	-2.65722	18.6795	0.0172137	0.0347267	3R4F 6m
LPE 20:4	-1.51645	-7.90423	18.6795	6.48101e-07	7.51797e-06	3R4F 6m
LPE 22:4	-1.91877	-9.48662	18.6795	5.68954e-08	1.19998e-06	3R4F 6m
LPE 22:5	-1.48404	-6.38343	18.6795	9.06388e-06	6.40219e-05	3R4F 6m
LPE 22:6	-1.22572	-7.43394	18.6795	1.41771e-06	1.43004e-05	3R4F 6m
PA 34:1	-0.970756	-4.8852	18.6795	0.000165084	0.000722634	3R4F 6m
PC 28:0	0.955659	3.2499	18.6795	0.00502203	0.0118889	3R4F 6m
PC 30:0	0.546147	3.53501	18.6795	0.00275232	0.00701691	3R4F 6m
PC 30:1	1.03467	6.63042	18.6795	5.78099e-06	4.62479e-05	3R4F 6m
PC 32:1	0.613782	4.16858	18.6795	0.000724594	0.00240151	3R4F 6m
PC 34:3	0.428498	2.84277	18.6795	0.0117554	0.0247933	3R4F 6m
PC 35:4	0.570099	3.0989	18.6795	0.00689574	0.0159981	3R4F 6m
PC 36:1	-0.695058	-3.02888	18.6795	0.00798339	0.017982	3R4F 6m
PC 36:3	-3.22217	-5.50375	18.6795	4.81011e-05	0.000242597	3R4F 6m
PC 36:4	0.566424	4.46256	18.6795	0.000392823	0.00157129	3R4F 6m
PC 36:6	0.480086	2.63326	18.6795	0.0180755	0.035842	3R4F 6m
PC 37:5	1.01274	3.72985	18.6795	0.00182373	0.00498141	3R4F 6m
PC 38:5	0.463946	3.43008	18.6795	0.00343499	0.00838862	3R4F 6m
PC 38:6	0.816057	6.50692	18.6795	7.23116e-06	5.4117e-05	3R4F 6m
PC 40:2	-0.373834	-2.55267	18.6795	0.0212878	0.0411565	3R4F 6m
PC 40:6	0.353582	2.96514	18.6795	0.00911858	0.0203414	3R4F 6m
PC 40:7	1.84753	9.26591	18.6795	7.84941e-08	1.40082e-06	3R4F 6m
PC 42:4	-0.954311	-2.83722	18.6795	0.0118913	0.0248539	3R4F 6m
PC 42:6	0.703976	2.67145	18.6795	0.0167206	0.034028	3R4F 6m
PCO 32:2	0.514292	3.32361	18.6795	0.00430001	0.0102845	3R4F 6m
PCO 34:3	1.2455	6.17974	18.6795	1.32162e-05	7.89066e-05	3R4F 6m
PCO 36:4	1.09569	6.3193	18.6795	1.02003e-05	6.96019e-05	3R4F 6m
PCO 36:5	0.76193	6.17779	18.6795	1.32645e-05	7.89066e-05	3R4F 6m
PCO 38:4	1.00439	3.43094	18.6795	0.00342878	0.00838862	3R4F 6m
PCO 38:5	1.0868	7.37803	18.6795	1.55898e-06	1.50701e-05	3R4F 6m
PCO 38:6	1.55798	9.57562	18.6795	5.00469e-08	1.16109e-06	3R4F 6m
PCO 38:7	1.15951	3.57706	15.6795	0.00337686	0.00838862	3R4F 6m
PCO 40:4	0.81849	3.69536	18.6795	0.00196148	0.00529145	3R4F 6m
PCO 40:5	0.679203	4.22688	18.6795	0.000641428	0.0021884	3R4F 6m
PCO 40:6	0.29026	4.35272	15.6795	0.000783059	0.00252319	3R4F 6m
PCO 40:7	0.454167	6.2236	18.6795	1.21797e-05	7.74256e-05	3R4F 6m
PE 32:0	0.974911	6.13778	18.6795	1.42941e-05	8.29059e-05	3R4F 6m
PE 32:1	1.11286	6.38087	18.6795	9.10656e-06	6.40219e-05	3R4F 6m
PE 32:2	0.732945	6.23891	18.6795	1.18378e-05	7.74256e-05	3R4F 6m
PE 34:2	0.621124	4.31392	18.6795	0.000534915	0.00196277	3R4F 6m
PE 36:4	1.16149	8.17147	18.6795	4.20702e-07	5.58967e-06	3R4F 6m
PE 36:5	1.90726	9.4142	18.6795	6.31948e-08	1.22177e-06	3R4F 6m
PE 37:4	0.171172	2.94585	18.6795	0.00949216	0.0209731	3R4F 6m
PE 38:1	-0.526365	-2.59825	18.6795	0.0194099	0.0381617	3R4F 6m
PE 38:4	0.419206	2.9099	18.6795	0.0102286	0.022178	3R4F 6m
PE 38:5	0.750936	4.30317	18.6795	0.000547033	0.00196277	3R4F 6m
PE 38:6	0.990099	7.11415	18.6795	2.45459e-06	2.19025e-05	3R4F 6m
PE 40:7	2.21768	8.1525	18.6795	4.33681e-07	5.58967e-06	3R4F 6m
PEO 32:1	1.20776	6.12011	18.6795	1.47751e-05	8.36056e-05	3R4F 6m
PEO 32:2	1.18496	4.92452	18.6795	0.000152435	0.000693428	3R4F 6m
PEO 36:2	-0.628225	-3.84137	18.6795	0.00144132	0.00412822	3R4F 6m
PEO 36:5	0.546421	3.72949	18.6795	0.00182509	0.00498141	3R4F 6m
PEO 42:6	1.06331	5.25552	18.6795	7.84631e-05	0.000387307	3R4F 6m
PEO 42:7	1.02587	3.97272	18.6795	0.00109296	0.00320971	3R4F 6m
PG 34:3	1.06124	7.97169	18.6795	5.80626e-07	7.08976e-06	3R4F 6m
PG 35:1	0.306754	5.60107	18.6795	3.97887e-05	0.000209795	3R4F 6m
PG 35:2	-0.881607	-3.2112	18.6795	0.0054479	0.0127668	3R4F 6m
PG 36:3	1.45006	9.81347	18.6795	3.56726e-08	9.19559e-07	3R4F 6m
PG 36:4	0.995264	6.96038	18.6795	3.21174e-06	2.66115e-05	3R4F 6m
PG 36:5	2.60534	20.354	18.6795	7.29987e-13	5.64523e-11	3R4F 6m
PG 37:5	-1.00488	-4.07568	18.6795	0.000880342	0.00275999	3R4F 6m
PG 38:4	0.641504	4.10529	18.6795	0.000827319	0.00262929	3R4F 6m
PG 38:5	2.62359	7.77256	18.6795	8.04555e-07	8.88842e-06	3R4F 6m
PG 38:6	1.45092	10.7144	18.6795	1.04291e-08	3.45649e-07	3R4F 6m
PI 36:1	1.47427	10.276	18.6795	1.87824e-08	5.44688e-07	3R4F 6m
PI 36:4	0.594379	4.64052	18.6795	0.000272114	0.00116775	3R4F 6m
PI 36:5	0.159263	3.89059	18.6795	0.00129928	0.00376791	3R4F 6m
PI 37:4	0.67779	7.62886	18.6795	1.02133e-06	1.07704e-05	3R4F 6m
PI 38:2	0.502355	4.90294	18.6795	0.00015925	0.000710498	3R4F 6m
PI 38:5	0.583985	4.34969	18.6795	0.000496539	0.00191995	3R4F 6m
PI 38:6	1.13486	8.44447	18.6795	2.73065e-07	3.95945e-06	3R4F 6m
PI 39:4	0.117127	3.98469	18.6795	0.0010658	0.00317006	3R4F 6m
PI 40:5	0.51814	4.25198	18.6795	0.000608677	0.00212539	3R4F 6m
PI 40:6	1.37772	8.5495	18.6795	2.31796e-07	3.58512e-06	3R4F 6m
PS 32:0	2.8661	21.5323	18.6795	3.05689e-13	3.54599e-11	3R4F 6m
PS 32:1	1.74357	10.7633	18.6795	9.77891e-09	3.45649e-07	3R4F 6m
PS 34:0	0.775099	4.24796	18.6795	0.000613799	0.00212539	3R4F 6m
PS 34:2	1.09579	5.84094	18.6795	2.50607e-05	0.00013843	3R4F 6m
PS 36:4	2.51584	15.0645	18.6795	7.16437e-11	3.32427e-09	3R4F 6m
PS 38:6	2.698	15.8694	18.6795	3.27294e-11	1.8983e-09	3R4F 6m
PS 40:0	-0.935651	-3.76588	18.6795	0.00169016	0.00478193	3R4F 6m
PS 40:1	-0.503673	-2.72575	18.6795	0.0149609	0.0307163	3R4F 6m
PS 40:2	-3.13798	-6.21621	18.6795	1.23481e-05	7.74256e-05	3R4F 6m
PS 41:4	0.717392	2.8612	18.6795	0.0113156	0.0240846	3R4F 6m
PS 42:1	-0.412303	-2.48571	18.6795	0.0243643	0.046332	3R4F 6m
PS 42:5	0.56231	3.7519	18.6795	0.00174078	0.00486579	3R4F 6m
SE 43:4	3.0155	8.82203	18.6795	1.52457e-07	2.52642e-06	3R4F 6m
SE 44:4	2.16619	4.08838	11.6795	0.00272364	0.00701691	3R4F 6m
SE 45:4	6.91874	42.086	18.6795	8.13474e-18	1.88726e-15	3R4F 6m
SE 47:4	0.937626	2.71979	15.6795	0.0175198	0.0350396	3R4F 6m
SM 32:1;0	-0.273844	-2.54236	18.6795	0.0217365	0.0416765	3R4F 6m
SM 33:1;0	-0.638102	-4.15253	18.6795	0.000749346	0.00244857	3R4F 6m
SM 35:1;0	-0.736415	-3.61528	18.6795	0.002323	0.00612428	3R4F 6m
SM 36:1;0	-0.75068	-4.62959	18.6795	0.000278298	0.00116775	3R4F 6m
SM 36:2;0	-1.12132	-4.3133	18.6795	0.000535608	0.00196277	3R4F 6m
SM 39:1;0	-1.57818	-6.57487	18.6795	6.39163e-06	4.94286e-05	3R4F 6m
SM 40:1;0	-0.71545	-4.35222	18.6795	0.000493926	0.00191995	3R4F 6m
SM 40:2;0	-0.814043	-4.62338	18.6795	0.00028187	0.00116775	3R4F 6m
SM 41:2;0	-0.697132	-4.01252	18.6795	0.00100521	0.00302869	3R4F 6m
SM 42:1;1	-0.745615	-3.40976	18.6795	0.00358552	0.00866501	3R4F 6m
TAG 54:2	-1.62569	-7.07698	18.6795	2.61866e-06	2.25011e-05	3R4F 6m
TAG 54:4	-1.31593	-4.53718	18.6795	0.000336661	0.00137027	3R4F 6m
TAG 54:5	-1.04441	-4.02464	18.6795	0.000979933	0.00299138	3R4F 6m
TAG 56:5	-0.822373	-4.31791	18.6795	0.000530489	0.00196277	3R4F 6m
TAG 56:6	-0.7851	-4.21447	18.6795	0.000658275	0.00221333	3R4F 6m
TAG 56:7	-0.600851	-3.04488	18.6795	0.00772102	0.0175615	3R4F 6m
DAG 38:6	0.405842	4.1484	17.7448	0.000755863	0.0363407	CESS 4m
LPE 20:1	-0.867563	-4.27041	17.7448	0.0005857	0.0363407	CESS 4m
PE 36:4	0.735827	3.749	17.7448	0.00175147	0.0499169	CESS 4m
PE 40:7	1.33066	4.12314	17.7448	0.000796946	0.0363407	CESS 4m
PG 36:4	0.662316	3.9436	17.7448	0.00116204	0.0441577	CESS 4m
PG 36:5	1.10011	3.83349	17.7448	0.00146547	0.0477324	CESS 4m
PG 38:6	0.88916	4.69794	17.7448	0.000241866	0.0275728	CESS 4m
SE 45:4	4.25923	6.1405	17.7448	1.42216e-05	0.00324253	CESS 4m
SM 42:1;1	-0.88466	-4.81284	17.9668	0.000191256	0.0422675	SWITCH 6m
